# Supplementary material for: Biological network topology features predict gene dependencies in cancer cell-lines
Source: Bioinform Adv. 2022 Nov 10;2(1):vbac084. doi: 10.1093/bioadv/vbac084 (PMC9681200; doi:10.1093/bioadv/vbac084)
Supplement: vbac084_Supplementary_Data [file vbac084_supplementary_data.zip]

Archive with 2 entries (2 files):
- Supplementary Table S3.xlsx
- Supplementary File Final.docx
