# Supplementary material for: Biological network topology features predict gene dependencies in cancer cell-lines
Source: Bioinform Adv. 2022 Nov 10;2(1):vbac084. doi: 10.1093/bioadv/vbac084 (PMC9681200; doi:10.1093/bioadv/vbac084)
Supplement: vbac084_Supplementary_Data [file vbac084_supplementary_data.zip › Supplementary Table S3.xlsx]

## Sheet: Table S3
gene	DependANTscore	Cell-line
ENSG00000149923	0.854549	HCC38_BREAST
ENSG00000070950	0.762289	HCC38_BREAST
ENSG00000149273	0.982263	HCC38_BREAST
ENSG00000161016	0.978547	HCC38_BREAST
ENSG00000169696	0.360763	HCC38_BREAST
ENSG00000131323	0.335092	HCC38_BREAST
ENSG00000150991	0.963711	HCC38_BREAST
ENSG00000102226	0.826109	HCC38_BREAST
ENSG00000108094	0.755034	HCC38_BREAST
ENSG00000166685	0.834427	HCC38_BREAST
ENSG00000124486	0.868852	HCC38_BREAST
ENSG00000086065	0.812135	HCC38_BREAST
ENSG00000015475	0.645373	HCC38_BREAST
ENSG00000139549	0.0484598	HCC38_BREAST
ENSG00000134982	0.713986	HCC38_BREAST
ENSG00000138069	0.643406	HCC38_BREAST
ENSG00000140988	0.982744	HCC38_BREAST
ENSG00000146648	0.585614	HCC38_BREAST
ENSG00000146648	0.585614	HCC38_BREAST
ENSG00000099917	0.811651	HCC38_BREAST
ENSG00000187098	0.10796	HCC38_BREAST
ENSG00000179889	0.357866	HCC38_BREAST
ENSG00000089009	0.982725	HCC38_BREAST
ENSG00000068305	0.602985	HCC38_BREAST
ENSG00000179295	0.624681	HCC38_BREAST
ENSG00000101152	0.357866	HCC38_BREAST
ENSG00000102034	0.204998	HCC38_BREAST
ENSG00000058600	0.879801	HCC38_BREAST
ENSG00000124762	0.216754	HCC38_BREAST
ENSG00000124762	0.216754	HCC38_BREAST
ENSG00000133895	0.576468	HCC38_BREAST
ENSG00000133895	0.576468	HCC38_BREAST
ENSG00000123124	0.642505	HCC38_BREAST
ENSG00000148400	0.589177	HCC38_BREAST
ENSG00000100906	0.838622	HCC38_BREAST
ENSG00000106400	0.87908	HCC38_BREAST
ENSG00000136942	0.982337	HCC38_BREAST
ENSG00000131469	0.975256	HCC38_BREAST
ENSG00000062822	0.765765	HCC38_BREAST
ENSG00000099956	0.874737	HCC38_BREAST
ENSG00000164609	0.761383	HCC38_BREAST
ENSG00000142534	0.983144	HCC38_BREAST
ENSG00000167774	0.182048	HCC38_BREAST
ENSG00000171858	0.968012	HCC38_BREAST
ENSG00000108590	0.718096	HCC38_BREAST
ENSG00000178913	0.868273	HCC38_BREAST
ENSG00000111424	0.716525	HCC38_BREAST
ENSG00000141646	0.340049	HCC38_BREAST
ENSG00000063244	0.907701	HCC38_BREAST
ENSG00000026025	0.600866	HCC38_BREAST
ENSG00000091831	0.0989599	HCC38_BREAST
ENSG00000100030	0.630505	HCC38_BREAST
ENSG00000100316	0.981443	HCC38_BREAST
ENSG00000065978	0.795829	HCC38_BREAST
ENSG00000221983	0.97405	HCC38_BREAST
ENSG00000115085	0.0697377	HCC38_BREAST
ENSG00000235173	0.0715978	HCC38_BREAST
ENSG00000080824	0.544335	HCC38_BREAST
ENSG00000108604	0.781576	HCC38_BREAST
ENSG00000101057	0.694386	HCC38_BREAST
ENSG00000183207	0.941234	HCC38_BREAST
ENSG00000183207	0.941234	HCC38_BREAST
ENSG00000066056	0.0186316	HCC38_BREAST
ENSG00000168036	0.562416	HCC38_BREAST
ENSG00000108592	0.872965	HCC38_BREAST
ENSG00000101384	0.611852	HCC38_BREAST
ENSG00000182759	0.0329991	HCC38_BREAST
ENSG00000177885	0.717968	HCC38_BREAST
ENSG00000167526	0.982725	HCC38_BREAST
ENSG00000178568	0.0609044	HCC38_BREAST
ENSG00000087095	0.304099	HCC38_BREAST
ENSG00000012048	0.394826	HCC38_BREAST
ENSG00000012048	0.394826	HCC38_BREAST
ENSG00000112357	0.564572	HCC38_BREAST
ENSG00000138668	0.729817	HCC38_BREAST
ENSG00000204628	0.974187	HCC38_BREAST
ENSG00000107937	0.975185	HCC38_BREAST
ENSG00000166851	0.899275	HCC38_BREAST
ENSG00000165496	0.371104	HCC38_BREAST
ENSG00000133794	0.486666	HCC38_BREAST
ENSG00000005022	0.876903	HCC38_BREAST
ENSG00000188976	0.923008	HCC38_BREAST
ENSG00000060069	0.802983	HCC38_BREAST
ENSG00000128591	0.284732	HCC38_BREAST
ENSG00000171148	0.847104	HCC38_BREAST
ENSG00000117395	0.952531	HCC38_BREAST
ENSG00000077097	0.846728	HCC38_BREAST
ENSG00000135018	0.870287	HCC38_BREAST
ENSG00000174748	0.983039	HCC38_BREAST
ENSG00000065427	0.868111	HCC38_BREAST
ENSG00000061273	0.575103	HCC38_BREAST
ENSG00000162244	0.97596	HCC38_BREAST
ENSG00000205302	0.73815	HCC38_BREAST
ENSG00000096384	0.841971	HCC38_BREAST
ENSG00000177606	0.516006	HCC38_BREAST
ENSG00000111199	0.402221	HCC38_BREAST
ENSG00000197728	0.867714	HCC38_BREAST
ENSG00000130985	0.79576	HCC38_BREAST
ENSG00000135341	0.265445	HCC38_BREAST
ENSG00000167986	0.856942	HCC38_BREAST
ENSG00000115233	0.979353	HCC38_BREAST
ENSG00000147604	0.983308	HCC38_BREAST
ENSG00000213923	0.750891	HCC38_BREAST
ENSG00000213923	0.750891	HCC38_BREAST
ENSG00000113580	0.419953	HCC38_BREAST
ENSG00000160271	0.523811	HCC38_BREAST
ENSG00000136152	0.817278	HCC38_BREAST
ENSG00000092208	0.796879	HCC38_BREAST
ENSG00000072310	0.810553	HCC38_BREAST
ENSG00000165025	0.262625	HCC38_BREAST
ENSG00000203710	0.0190425	HCC38_BREAST
ENSG00000071082	0.982154	HCC38_BREAST
ENSG00000173531	0.173125	HCC38_BREAST
ENSG00000196498	0.465339	HCC38_BREAST
ENSG00000009413	0.372178	HCC38_BREAST
ENSG00000213221	0.25045	HCC38_BREAST
ENSG00000131475	0.810999	HCC38_BREAST
ENSG00000171720	0.90519	HCC38_BREAST
ENSG00000197958	0.983538	HCC38_BREAST
ENSG00000064995	0.878553	HCC38_BREAST
ENSG00000188419	0.575896	HCC38_BREAST
ENSG00000156398	0.121749	HCC38_BREAST
ENSG00000132612	0.733703	HCC38_BREAST
ENSG00000197498	0.976603	HCC38_BREAST
ENSG00000142515	0.0435625	HCC38_BREAST
ENSG00000163466	0.882806	HCC38_BREAST
ENSG00000068438	0.342336	HCC38_BREAST
ENSG00000137876	0.778794	HCC38_BREAST
ENSG00000111364	0.964662	HCC38_BREAST
ENSG00000154096	0.104977	HCC38_BREAST
ENSG00000197122	0.369555	HCC38_BREAST
ENSG00000008988	0.980419	HCC38_BREAST
ENSG00000134419	0.982154	HCC38_BREAST
ENSG00000185591	0.45027	HCC38_BREAST
ENSG00000115268	0.980981	HCC38_BREAST
ENSG00000047315	0.846972	HCC38_BREAST
ENSG00000166508	0.888366	HCC38_BREAST
ENSG00000186868	0.0966079	HCC38_BREAST
ENSG00000114062	0.6895	HCC38_BREAST
ENSG00000198056	0.686623	HCC38_BREAST
ENSG00000124151	0.65795	HCC38_BREAST
ENSG00000245848	0.0467517	HCC38_BREAST
ENSG00000103363	0.778199	HCC38_BREAST
ENSG00000168066	0.814182	HCC38_BREAST
ENSG00000165916	0.977875	HCC38_BREAST
ENSG00000100941	0.663775	HCC38_BREAST
ENSG00000052723	0.829713	HCC38_BREAST
ENSG00000103549	0.668942	HCC38_BREAST
ENSG00000189067	0.213426	HCC38_BREAST
ENSG00000167085	0.82389	HCC38_BREAST
ENSG00000122367	0.0967044	HCC38_BREAST
ENSG00000096401	0.983193	HCC38_BREAST
ENSG00000143632	0.402879	HCC38_BREAST
ENSG00000197943	0.34801	HCC38_BREAST
ENSG00000161547	0.792203	HCC38_BREAST
ENSG00000101343	0.981179	HCC38_BREAST
ENSG00000072803	0.818128	HCC38_BREAST
ENSG00000162337	0.361156	HCC38_BREAST
ENSG00000150753	0.909802	HCC38_BREAST
ENSG00000074319	0.633844	HCC38_BREAST
ENSG00000167862	0.880771	HCC38_BREAST
ENSG00000101557	0.922955	HCC38_BREAST
ENSG00000176105	0.361787	HCC38_BREAST
ENSG00000128534	0.948737	HCC38_BREAST
ENSG00000173473	0.88218	HCC38_BREAST
ENSG00000115364	0.925676	HCC38_BREAST
ENSG00000142657	0.357866	HCC38_BREAST
ENSG00000141580	0.662927	HCC38_BREAST
ENSG00000113558	0.905117	HCC38_BREAST
ENSG00000145604	0.546899	HCC38_BREAST
ENSG00000168028	0.955951	HCC38_BREAST
ENSG00000141510	0.299576	HCC38_BREAST
ENSG00000141510	0.299576	HCC38_BREAST
ENSG00000082701	0.553981	HCC38_BREAST
ENSG00000184110	0.829476	HCC38_BREAST
ENSG00000129235	0.700755	HCC38_BREAST
ENSG00000102362	0.0527157	HCC38_BREAST
ENSG00000135446	0.847825	HCC38_BREAST
ENSG00000104313	0.0719544	HCC38_BREAST
ENSG00000151388	0.0326249	HCC38_BREAST
ENSG00000122026	0.980078	HCC38_BREAST
ENSG00000127980	0.596385	HCC38_BREAST
ENSG00000144029	0.868124	HCC38_BREAST
ENSG00000177963	0.55769	HCC38_BREAST
ENSG00000134853	0.0767157	HCC38_BREAST
ENSG00000181817	0.808553	HCC38_BREAST
ENSG00000163482	0.391875	HCC38_BREAST
ENSG00000185627	0.971126	HCC38_BREAST
ENSG00000145335	0.231327	HCC38_BREAST
ENSG00000175203	0.778181	HCC38_BREAST
ENSG00000174405	0.249077	HCC38_BREAST
ENSG00000164924	0.85356	HCC38_BREAST
ENSG00000131747	0.831726	HCC38_BREAST
ENSG00000131747	0.831726	HCC38_BREAST
ENSG00000196792	0.882786	HCC38_BREAST
ENSG00000077782	0.554948	HCC38_BREAST
ENSG00000162385	0.966348	HCC38_BREAST
ENSG00000075651	0.121745	HCC38_BREAST
ENSG00000130826	0.81486	HCC38_BREAST
ENSG00000117450	0.621662	HCC38_BREAST
ENSG00000107968	0.204374	HCC38_BREAST
ENSG00000141551	0.726157	HCC38_BREAST
ENSG00000141551	0.726157	HCC38_BREAST
ENSG00000085511	0.568099	HCC38_BREAST
ENSG00000205609	0.341372	HCC38_BREAST
ENSG00000100811	0.781391	HCC38_BREAST
ENSG00000165617	0.146968	HCC38_BREAST
ENSG00000115310	0.686983	HCC38_BREAST
ENSG00000111276	0.892815	HCC38_BREAST
ENSG00000150990	0.951359	HCC38_BREAST
ENSG00000106344	0.917386	HCC38_BREAST
ENSG00000176208	0.659641	HCC38_BREAST
ENSG00000196296	0.145696	HCC38_BREAST
ENSG00000115963	0.474858	HCC38_BREAST
ENSG00000172216	0.740363	HCC38_BREAST
ENSG00000160307	0.106107	HCC38_BREAST
ENSG00000100379	0.212167	HCC38_BREAST
ENSG00000084674	0.109999	HCC38_BREAST
ENSG00000181163	0.830079	HCC38_BREAST
ENSG00000020922	0.752803	HCC38_BREAST
ENSG00000141027	0.634259	HCC38_BREAST
ENSG00000100393	0.42033	HCC38_BREAST
ENSG00000204356	0.44323	HCC38_BREAST
ENSG00000188739	0.197428	HCC38_BREAST
ENSG00000120697	0.477891	HCC38_BREAST
ENSG00000172071	0.215932	HCC38_BREAST
ENSG00000159733	0.144152	HCC38_BREAST
ENSG00000121236	0.232341	HCC38_BREAST
ENSG00000119318	0.764477	HCC38_BREAST
ENSG00000005075	0.876957	HCC38_BREAST
ENSG00000117616	0.546693	HCC38_BREAST
ENSG00000100567	0.977924	HCC38_BREAST
ENSG00000137275	0.778565	HCC38_BREAST
ENSG00000160803	0.823959	HCC38_BREAST
ENSG00000164733	0.315201	HCC38_BREAST
ENSG00000133316	0.950977	HCC38_BREAST
ENSG00000171843	0.0785359	HCC38_BREAST
ENSG00000108883	0.96215	HCC38_BREAST
ENSG00000155438	0.977739	HCC38_BREAST
ENSG00000162910	0.784909	HCC38_BREAST
ENSG00000198918	0.846993	HCC38_BREAST
ENSG00000127152	0.0782163	HCC38_BREAST
ENSG00000138448	0.526215	HCC38_BREAST
ENSG00000137154	0.982144	HCC38_BREAST
ENSG00000168811	0.0409506	HCC38_BREAST
ENSG00000132646	0.853573	HCC38_BREAST
ENSG00000132646	0.853573	HCC38_BREAST
ENSG00000066336	0.0664701	HCC38_BREAST
ENSG00000198668	0.515788	HCC38_BREAST
ENSG00000092201	0.893341	HCC38_BREAST
ENSG00000162222	0.796416	HCC38_BREAST
ENSG00000120705	0.75882	HCC38_BREAST
ENSG00000104408	0.897072	HCC38_BREAST
ENSG00000142937	0.981642	HCC38_BREAST
ENSG00000003436	0.140748	HCC38_BREAST
ENSG00000172531	0.890462	HCC38_BREAST
ENSG00000134243	0.325696	HCC38_BREAST
ENSG00000174444	0.983039	HCC38_BREAST
ENSG00000187736	0.252889	HCC38_BREAST
ENSG00000149806	0.982092	HCC38_BREAST
ENSG00000094880	0.908412	HCC38_BREAST
ENSG00000158417	0.714769	HCC38_BREAST
ENSG00000177731	0.477169	HCC38_BREAST
ENSG00000171863	0.979897	HCC38_BREAST
ENSG00000142676	0.982673	HCC38_BREAST
ENSG00000197971	0.298755	HCC38_BREAST
ENSG00000176108	0.783076	HCC38_BREAST
ENSG00000080839	0.747104	HCC38_BREAST
ENSG00000133112	0.710815	HCC38_BREAST
ENSG00000071794	0.672332	HCC38_BREAST
ENSG00000166411	0.72446	HCC38_BREAST
ENSG00000144554	0.736971	HCC38_BREAST
ENSG00000117335	0.390651	HCC38_BREAST
ENSG00000132383	0.920588	HCC38_BREAST
ENSG00000149311	0.25033	HCC38_BREAST
ENSG00000149311	0.25033	HCC38_BREAST
ENSG00000149311	0.25033	HCC38_BREAST
ENSG00000273841	0.131694	HCC38_BREAST
ENSG00000087111	0.56462	HCC38_BREAST
ENSG00000101843	0.737622	HCC38_BREAST
ENSG00000121481	0.607936	HCC38_BREAST
ENSG00000164754	0.806967	HCC38_BREAST
ENSG00000135476	0.746535	HCC38_BREAST
ENSG00000174231	0.983193	HCC38_BREAST
ENSG00000113657	0.12621	HCC38_BREAST
ENSG00000161011	0.62221	HCC38_BREAST
ENSG00000086200	0.467846	HCC38_BREAST
ENSG00000167965	0.754444	HCC38_BREAST
ENSG00000145425	0.980337	HCC38_BREAST
ENSG00000122406	0.982231	HCC38_BREAST
ENSG00000113575	0.916521	HCC38_BREAST
ENSG00000120837	0.517712	HCC38_BREAST
ENSG00000101752	0.447578	HCC38_BREAST
ENSG00000069329	0.830005	HCC38_BREAST
ENSG00000175582	0.564981	HCC38_BREAST
ENSG00000109534	0.798491	HCC38_BREAST
ENSG00000112578	0.97491	HCC38_BREAST
ENSG00000148634	0.276911	HCC38_BREAST
ENSG00000054116	0.728624	HCC38_BREAST
ENSG00000101966	0.368892	HCC38_BREAST
ENSG00000175104	0.4379	HCC38_BREAST
ENSG00000134440	0.808337	HCC38_BREAST
ENSG00000126067	0.979016	HCC38_BREAST
ENSG00000162607	0.732871	HCC38_BREAST
ENSG00000171105	0.194277	HCC38_BREAST
ENSG00000132603	0.95771	HCC38_BREAST
ENSG00000213347	0.479003	HCC38_BREAST
ENSG00000132475	0.626527	HCC38_BREAST
ENSG00000173692	0.548654	HCC38_BREAST
ENSG00000034693	0.624775	HCC38_BREAST
ENSG00000132382	0.703852	HCC38_BREAST
ENSG00000100461	0.565908	HCC38_BREAST
ENSG00000115073	0.560002	HCC38_BREAST
ENSG00000101868	0.55305	HCC38_BREAST
ENSG00000198015	0.888354	HCC38_BREAST
ENSG00000204843	0.665291	HCC38_BREAST
ENSG00000134308	0.621819	HCC38_BREAST
ENSG00000116478	0.518002	HCC38_BREAST
ENSG00000187555	0.705274	HCC38_BREAST
ENSG00000102882	0.354437	HCC38_BREAST
ENSG00000087088	0.623344	HCC38_BREAST
ENSG00000007392	0.860722	HCC38_BREAST
ENSG00000130772	0.851999	HCC38_BREAST
ENSG00000185104	0.675123	HCC38_BREAST
ENSG00000164815	0.796018	HCC38_BREAST
ENSG00000132604	0.681402	HCC38_BREAST
ENSG00000021826	0.548012	HCC38_BREAST
ENSG00000100351	0.0936688	HCC38_BREAST
ENSG00000008018	0.979744	HCC38_BREAST
ENSG00000079950	0.451172	HCC38_BREAST
ENSG00000133398	0.877656	HCC38_BREAST
ENSG00000078061	0.620553	HCC38_BREAST
ENSG00000174989	0.394126	HCC38_BREAST
ENSG00000188554	0.765478	HCC38_BREAST
ENSG00000186468	0.982398	HCC38_BREAST
ENSG00000095002	0.826214	HCC38_BREAST
ENSG00000095002	0.826214	HCC38_BREAST
ENSG00000126561	0.341857	HCC38_BREAST
ENSG00000135655	0.748298	HCC38_BREAST
ENSG00000182004	0.979067	HCC38_BREAST
ENSG00000112531	0.698035	HCC38_BREAST
ENSG00000079134	0.742543	HCC38_BREAST
ENSG00000095951	0.471021	HCC38_BREAST
ENSG00000150593	0.509129	HCC38_BREAST
ENSG00000104517	0.760831	HCC38_BREAST
ENSG00000198909	0.617974	HCC38_BREAST
ENSG00000123064	0.972025	HCC38_BREAST
ENSG00000148843	0.970881	HCC38_BREAST
ENSG00000111247	0.34025	HCC38_BREAST
ENSG00000182149	0.71409	HCC38_BREAST
ENSG00000104852	0.930637	HCC38_BREAST
ENSG00000177600	0.964084	HCC38_BREAST
ENSG00000058056	0.68538	HCC38_BREAST
ENSG00000107105	0.0698955	HCC38_BREAST
ENSG00000141759	0.952213	HCC38_BREAST
ENSG00000184432	0.835852	HCC38_BREAST
ENSG00000080561	0.244518	HCC38_BREAST
ENSG00000064393	0.653806	HCC38_BREAST
ENSG00000064393	0.653806	HCC38_BREAST
ENSG00000262814	0.908103	HCC38_BREAST
ENSG00000163468	0.925158	HCC38_BREAST
ENSG00000141644	0.478578	HCC38_BREAST
ENSG00000101182	0.979311	HCC38_BREAST
ENSG00000104738	0.841576	HCC38_BREAST
ENSG00000166136	0.698758	HCC38_BREAST
ENSG00000113456	0.791616	HCC38_BREAST
ENSG00000196497	0.595121	HCC38_BREAST
ENSG00000044115	0.59067	HCC38_BREAST
ENSG00000094804	0.830945	HCC38_BREAST
ENSG00000105202	0.983072	HCC38_BREAST
ENSG00000116489	0.561782	HCC38_BREAST
ENSG00000141564	0.777462	HCC38_BREAST
ENSG00000149016	0.720311	HCC38_BREAST
ENSG00000184752	0.759749	HCC38_BREAST
ENSG00000093009	0.880089	HCC38_BREAST
ENSG00000163636	0.979744	HCC38_BREAST
ENSG00000214367	0.514737	HCC38_BREAST
ENSG00000008838	0.867882	HCC38_BREAST
ENSG00000167461	0.716346	HCC38_BREAST
ENSG00000120889	0.6519	HCC38_BREAST
ENSG00000100353	0.898129	HCC38_BREAST
ENSG00000166167	0.400184	HCC38_BREAST
ENSG00000142864	0.599122	HCC38_BREAST
ENSG00000086189	0.666045	HCC38_BREAST
ENSG00000168283	0.692037	HCC38_BREAST
ENSG00000165304	0.355326	HCC38_BREAST
ENSG00000142208	0.447106	HCC38_BREAST
ENSG00000142208	0.447106	HCC38_BREAST
ENSG00000147162	0.572768	HCC38_BREAST
ENSG00000169251	0.6137	HCC38_BREAST
ENSG00000185345	0.148775	HCC38_BREAST
ENSG00000213782	0.106576	HCC38_BREAST
ENSG00000107404	0.664345	HCC38_BREAST
ENSG00000168090	0.948825	HCC38_BREAST
ENSG00000131508	0.873882	HCC38_BREAST
ENSG00000135823	0.692109	HCC38_BREAST
ENSG00000177954	0.901746	HCC38_BREAST
ENSG00000088035	0.497797	HCC38_BREAST
ENSG00000106462	0.721132	HCC38_BREAST
ENSG00000013364	0.337133	HCC38_BREAST
ENSG00000067182	0.62493	HCC38_BREAST
ENSG00000184702	0.377366	HCC38_BREAST
ENSG00000170043	0.810196	HCC38_BREAST
ENSG00000169967	0.648601	HCC38_BREAST
ENSG00000136628	0.812396	HCC38_BREAST
ENSG00000158290	0.727953	HCC38_BREAST
ENSG00000198755	0.983039	HCC38_BREAST
ENSG00000132664	0.893538	HCC38_BREAST
ENSG00000140678	0.0381611	HCC38_BREAST
ENSG00000166226	0.933068	HCC38_BREAST
ENSG00000106290	0.884993	HCC38_BREAST
ENSG00000204392	0.932991	HCC38_BREAST
ENSG00000112592	0.541065	HCC38_BREAST
ENSG00000136807	0.871355	HCC38_BREAST
ENSG00000168556	0.47511	HCC38_BREAST
ENSG00000165271	0.935163	HCC38_BREAST
ENSG00000178741	0.649846	HCC38_BREAST
ENSG00000101162	0.0859062	HCC38_BREAST
ENSG00000112290	0.351769	HCC38_BREAST
ENSG00000005339	0.357386	HCC38_BREAST
ENSG00000172590	0.805465	HCC38_BREAST
ENSG00000189091	0.983538	HCC38_BREAST
ENSG00000115286	0.704931	HCC38_BREAST
ENSG00000164587	0.975097	HCC38_BREAST
ENSG00000131043	0.748961	HCC38_BREAST
ENSG00000198242	0.982475	HCC38_BREAST
ENSG00000196504	0.858948	HCC38_BREAST
ENSG00000129465	0.12913	HCC38_BREAST
ENSG00000133101	0.380742	HCC38_BREAST
ENSG00000170606	0.646281	HCC38_BREAST
ENSG00000146963	0.865296	HCC38_BREAST
ENSG00000171552	0.7234	HCC38_BREAST
ENSG00000088766	0.681835	HCC38_BREAST
ENSG00000013275	0.976166	HCC38_BREAST
ENSG00000115904	0.602794	HCC38_BREAST
ENSG00000100883	0.822618	HCC38_BREAST
ENSG00000130816	0.799752	HCC38_BREAST
ENSG00000130816	0.799752	HCC38_BREAST
ENSG00000161980	0.851262	HCC38_BREAST
ENSG00000061938	0.672266	HCC38_BREAST
ENSG00000023445	0.502951	HCC38_BREAST
ENSG00000124383	0.971814	HCC38_BREAST
ENSG00000186350	0.33983	HCC38_BREAST
ENSG00000110719	0.341793	HCC38_BREAST
ENSG00000119383	0.696981	HCC38_BREAST
ENSG00000079999	0.780651	HCC38_BREAST
ENSG00000110092	0.787926	HCC38_BREAST
ENSG00000130255	0.966277	HCC38_BREAST
ENSG00000166831	0.0797966	HCC38_BREAST
ENSG00000163875	0.641513	HCC38_BREAST
ENSG00000115053	0.859008	HCC38_BREAST
ENSG00000198522	0.699233	HCC38_BREAST
ENSG00000115091	0.828391	HCC38_BREAST
ENSG00000113658	0.538418	HCC38_BREAST
ENSG00000140505	0.0410773	HCC38_BREAST
ENSG00000136718	0.969579	HCC38_BREAST
ENSG00000143947	0.980625	HCC38_BREAST
ENSG00000120333	0.707213	HCC38_BREAST
ENSG00000137413	0.686142	HCC38_BREAST
ENSG00000132964	0.813635	HCC38_BREAST
ENSG00000125991	0.524076	HCC38_BREAST
ENSG00000087191	0.977622	HCC38_BREAST
ENSG00000163584	0.468847	HCC38_BREAST
ENSG00000104969	0.76631	HCC38_BREAST
ENSG00000031698	0.357866	HCC38_BREAST
ENSG00000189056	0.0222438	HCC38_BREAST
ENSG00000141076	0.818923	HCC38_BREAST
ENSG00000144591	0.412447	HCC38_BREAST
ENSG00000067560	0.617901	HCC38_BREAST
ENSG00000092036	0.621343	HCC38_BREAST
ENSG00000173039	0.535803	HCC38_BREAST
ENSG00000173039	0.535803	HCC38_BREAST
ENSG00000135100	0.0557523	HCC38_BREAST
ENSG00000187790	0.845391	HCC38_BREAST
ENSG00000086712	0.396624	HCC38_BREAST
ENSG00000167193	0.560594	HCC38_BREAST
ENSG00000084676	0.719992	HCC38_BREAST
ENSG00000119541	0.710165	HCC38_BREAST
ENSG00000099985	0.0448349	HCC38_BREAST
ENSG00000186625	0.276911	HCC38_BREAST
ENSG00000101266	0.777228	HCC38_BREAST
ENSG00000101266	0.777228	HCC38_BREAST
ENSG00000130939	0.655968	HCC38_BREAST
ENSG00000164751	0.570926	HCC38_BREAST
ENSG00000076003	0.890532	HCC38_BREAST
ENSG00000139842	0.78755	HCC38_BREAST
ENSG00000159216	0.474257	HCC38_BREAST
ENSG00000103490	0.0200967	HCC38_BREAST
ENSG00000009790	0.127441	HCC38_BREAST
ENSG00000104472	0.491611	HCC38_BREAST
ENSG00000182899	0.963053	HCC38_BREAST
ENSG00000128272	0.7835	HCC38_BREAST
ENSG00000198034	0.950902	HCC38_BREAST
ENSG00000176102	0.739289	HCC38_BREAST
ENSG00000026103	0.757671	HCC38_BREAST
ENSG00000171824	0.896355	HCC38_BREAST
ENSG00000108384	0.782709	HCC38_BREAST
ENSG00000100764	0.978233	HCC38_BREAST
ENSG00000079246	0.868755	HCC38_BREAST
ENSG00000115946	0.871744	HCC38_BREAST
ENSG00000032219	0.68931	HCC38_BREAST
ENSG00000171867	0.515701	HCC38_BREAST
ENSG00000136518	0.907555	HCC38_BREAST
ENSG00000096717	0.402232	HCC38_BREAST
ENSG00000096717	0.402232	HCC38_BREAST
ENSG00000051180	0.865291	HCC38_BREAST
ENSG00000137710	0.602355	HCC38_BREAST
ENSG00000132341	0.845682	HCC38_BREAST
ENSG00000138326	0.981642	HCC38_BREAST
ENSG00000119772	0.645096	HCC38_BREAST
ENSG00000075624	0.810421	HCC38_BREAST
ENSG00000177302	0.734027	HCC38_BREAST
ENSG00000164163	0.799539	HCC38_BREAST
ENSG00000120738	0.716643	HCC38_BREAST
ENSG00000124172	0.656362	HCC38_BREAST
ENSG00000171621	0.124051	HCC38_BREAST
ENSG00000215114	0.456093	HCC38_BREAST
ENSG00000166900	0.516235	HCC38_BREAST
ENSG00000105173	0.500385	HCC38_BREAST
ENSG00000162191	0.83445	HCC38_BREAST
ENSG00000142892	0.589405	HCC38_BREAST
ENSG00000156467	0.805718	HCC38_BREAST
ENSG00000096968	0.189486	HCC38_BREAST
ENSG00000096968	0.189486	HCC38_BREAST
ENSG00000144021	0.55154	HCC38_BREAST
ENSG00000131148	0.559951	HCC38_BREAST
ENSG00000182985	0.0189183	HCC38_BREAST
ENSG00000106299	0.814751	HCC38_BREAST
ENSG00000170027	0.832711	HCC38_BREAST
ENSG00000139180	0.716879	HCC38_BREAST
ENSG00000113312	0.808319	HCC38_BREAST
ENSG00000041357	0.976845	HCC38_BREAST
ENSG00000115020	0.637739	HCC38_BREAST
ENSG00000154582	0.60633	HCC38_BREAST
ENSG00000168495	0.774919	HCC38_BREAST
ENSG00000154229	0.386153	HCC38_BREAST
ENSG00000154229	0.386153	HCC38_BREAST
ENSG00000099942	0.82242	HCC38_BREAST
ENSG00000134371	0.764069	HCC38_BREAST
ENSG00000142507	0.947011	HCC38_BREAST
ENSG00000188906	0.0647712	HCC38_BREAST
ENSG00000145592	0.946585	HCC38_BREAST
ENSG00000167658	0.97262	HCC38_BREAST
ENSG00000196262	0.78527	HCC38_BREAST
ENSG00000141101	0.581265	HCC38_BREAST
ENSG00000083845	0.980955	HCC38_BREAST
ENSG00000001626	0.0684941	HCC38_BREAST
ENSG00000136875	0.944893	HCC38_BREAST
ENSG00000079102	0.110962	HCC38_BREAST
ENSG00000103266	0.748599	HCC38_BREAST
ENSG00000169714	0.360023	HCC38_BREAST
ENSG00000143106	0.979173	HCC38_BREAST
ENSG00000196531	0.566631	HCC38_BREAST
ENSG00000178718	0.63076	HCC38_BREAST
ENSG00000152942	0.637789	HCC38_BREAST
ENSG00000092108	0.873105	HCC38_BREAST
ENSG00000176386	0.843565	HCC38_BREAST
ENSG00000105197	0.573505	HCC38_BREAST
ENSG00000087586	0.82322	HCC38_BREAST
ENSG00000087586	0.82322	HCC38_BREAST
ENSG00000153767	0.739535	HCC38_BREAST
ENSG00000095261	0.681762	HCC38_BREAST
ENSG00000167515	0.30231	HCC38_BREAST
ENSG00000168517	0.161359	HCC38_BREAST
ENSG00000115163	0.646524	HCC38_BREAST
ENSG00000115694	0.834888	HCC38_BREAST
ENSG00000196502	0.436065	HCC38_BREAST
ENSG00000136522	0.884351	HCC38_BREAST
ENSG00000136813	0.97738	HCC38_BREAST
ENSG00000197780	0.822854	HCC38_BREAST
ENSG00000108344	0.980806	HCC38_BREAST
ENSG00000146425	0.60373	HCC38_BREAST
ENSG00000198728	0.24146	HCC38_BREAST
ENSG00000170759	0.680143	HCC38_BREAST
ENSG00000162236	0.860596	HCC38_BREAST
ENSG00000101161	0.983538	HCC38_BREAST
ENSG00000177189	0.404351	HCC38_BREAST
ENSG00000122728	0.18928	HCC38_BREAST
ENSG00000122728	0.18928	HCC38_BREAST
ENSG00000148655	0.503093	HCC38_BREAST
ENSG00000198838	0.0417189	HCC38_BREAST
ENSG00000143437	0.416742	HCC38_BREAST
ENSG00000115761	0.848508	HCC38_BREAST
ENSG00000172613	0.541133	HCC38_BREAST
ENSG00000172613	0.541133	HCC38_BREAST
ENSG00000095139	0.819979	HCC38_BREAST
ENSG00000110768	0.468242	HCC38_BREAST
ENSG00000110768	0.468242	HCC38_BREAST
ENSG00000177700	0.924145	HCC38_BREAST
ENSG00000143702	0.239982	HCC38_BREAST
ENSG00000088832	0.502536	HCC38_BREAST
ENSG00000137814	0.621343	HCC38_BREAST
ENSG00000213658	0.179026	HCC38_BREAST
ENSG00000147168	0.0422707	HCC38_BREAST
ENSG00000162434	0.374507	HCC38_BREAST
ENSG00000124813	0.645861	HCC38_BREAST
ENSG00000164941	0.822202	HCC38_BREAST
ENSG00000144580	0.583864	HCC38_BREAST
ENSG00000144028	0.969782	HCC38_BREAST
ENSG00000126602	0.516733	HCC38_BREAST
ENSG00000103035	0.979744	HCC38_BREAST
ENSG00000185246	0.924544	HCC38_BREAST
ENSG00000166974	0.536708	HCC38_BREAST
ENSG00000186575	0.735657	HCC38_BREAST
ENSG00000142192	0.616678	HCC38_BREAST
ENSG00000123977	0.278498	HCC38_BREAST
ENSG00000121879	0.456031	HCC38_BREAST
ENSG00000170860	0.942552	HCC38_BREAST
ENSG00000196218	0.119944	HCC38_BREAST
ENSG00000123374	0.813287	HCC38_BREAST
ENSG00000123374	0.813287	HCC38_BREAST
ENSG00000129152	0.0645547	HCC38_BREAST
ENSG00000186141	0.866512	HCC38_BREAST
ENSG00000105372	0.975276	HCC38_BREAST
ENSG00000196305	0.889698	HCC38_BREAST
ENSG00000244687	0.806283	HCC38_BREAST
ENSG00000161542	0.441565	HCC38_BREAST
ENSG00000168621	0.0202244	HCC38_BREAST
ENSG00000159388	0.406387	HCC38_BREAST
ENSG00000108510	0.877854	HCC38_BREAST
ENSG00000123200	0.86185	HCC38_BREAST
ENSG00000177971	0.973021	HCC38_BREAST
ENSG00000196781	0.184767	HCC38_BREAST
ENSG00000137642	0.0558107	HCC38_BREAST
ENSG00000103126	0.797786	HCC38_BREAST
ENSG00000127922	0.959293	HCC38_BREAST
ENSG00000244474	0.0570761	HCC38_BREAST
ENSG00000115524	0.983538	HCC38_BREAST
ENSG00000134352	0.389256	HCC38_BREAST
ENSG00000100462	0.576881	HCC38_BREAST
ENSG00000133997	0.922013	HCC38_BREAST
ENSG00000101464	0.48175	HCC38_BREAST
ENSG00000147050	0.354399	HCC38_BREAST
ENSG00000104897	0.98102	HCC38_BREAST
ENSG00000119707	0.92764	HCC38_BREAST
ENSG00000115540	0.880184	HCC38_BREAST
ENSG00000090376	0.0499378	HCC38_BREAST
ENSG00000231500	0.762618	HCC38_BREAST
ENSG00000138376	0.645376	HCC38_BREAST
ENSG00000097007	0.591214	HCC38_BREAST
ENSG00000097007	0.591214	HCC38_BREAST
ENSG00000125445	0.879442	HCC38_BREAST
ENSG00000108953	0.86476	HCC38_BREAST
ENSG00000196683	0.762884	HCC38_BREAST
ENSG00000057935	0.432711	HCC38_BREAST
ENSG00000166012	0.373092	HCC38_BREAST
ENSG00000086758	0.737328	HCC38_BREAST
ENSG00000178950	0.444841	HCC38_BREAST
ENSG00000133703	0.33969	HCC38_BREAST
ENSG00000105447	0.532042	HCC38_BREAST
ENSG00000183684	0.89754	HCC38_BREAST
ENSG00000156273	0.33424	HCC38_BREAST
ENSG00000165733	0.970284	HCC38_BREAST
ENSG00000110955	0.830288	HCC38_BREAST
ENSG00000143799	0.825406	HCC38_BREAST
ENSG00000168438	0.98112	HCC38_BREAST
ENSG00000196591	0.347516	HCC38_BREAST
ENSG00000120656	0.793719	HCC38_BREAST
ENSG00000114503	0.929373	HCC38_BREAST
ENSG00000124614	0.936006	HCC38_BREAST
ENSG00000170365	0.45379	HCC38_BREAST
ENSG00000241058	0.84872	HCC38_BREAST
ENSG00000186895	0.0408812	HCC38_BREAST
ENSG00000080854	0.0478692	HCC38_BREAST
ENSG00000131495	0.887951	HCC38_BREAST
ENSG00000146701	0.482934	HCC38_BREAST
ENSG00000070756	0.895224	HCC38_BREAST
ENSG00000099341	0.979472	HCC38_BREAST
ENSG00000115866	0.869328	HCC38_BREAST
ENSG00000087302	0.677852	HCC38_BREAST
ENSG00000085185	0.383129	HCC38_BREAST
ENSG00000119403	0.283135	HCC38_BREAST
ENSG00000135362	0.256497	HCC38_BREAST
ENSG00000261832	0.046909	HCC38_BREAST
ENSG00000185721	0.646691	HCC38_BREAST
ENSG00000115942	0.742115	HCC38_BREAST
ENSG00000169139	0.762199	HCC38_BREAST
ENSG00000109572	0.299124	HCC38_BREAST
ENSG00000143933	0.346759	HCC38_BREAST
ENSG00000156482	0.982407	HCC38_BREAST
ENSG00000198523	0.0480405	HCC38_BREAST
ENSG00000163681	0.729242	HCC38_BREAST
ENSG00000101361	0.976638	HCC38_BREAST
ENSG00000131871	0.690023	HCC38_BREAST
ENSG00000078403	0.416695	HCC38_BREAST
ENSG00000138802	0.38964	HCC38_BREAST
ENSG00000114391	0.983039	HCC38_BREAST
ENSG00000185088	0.505906	HCC38_BREAST
ENSG00000001167	0.55868	HCC38_BREAST
ENSG00000089159	0.848143	HCC38_BREAST
ENSG00000161021	0.467125	HCC38_BREAST
ENSG00000163682	0.983538	HCC38_BREAST
ENSG00000175745	0.0659911	HCC38_BREAST
ENSG00000126581	0.422304	HCC38_BREAST
ENSG00000183495	0.645569	HCC38_BREAST
ENSG00000137692	0.665652	HCC38_BREAST
ENSG00000107186	0.309395	HCC38_BREAST
ENSG00000105281	0.357866	HCC38_BREAST
ENSG00000102978	0.888656	HCC38_BREAST
ENSG00000145349	0.188618	HCC38_BREAST
ENSG00000130119	0.87109	HCC38_BREAST
ENSG00000077549	0.651457	HCC38_BREAST
ENSG00000112029	0.817289	HCC38_BREAST
ENSG00000113141	0.715521	HCC38_BREAST
ENSG00000088833	0.558994	HCC38_BREAST
ENSG00000197822	0.513983	HCC38_BREAST
ENSG00000170312	0.911375	HCC38_BREAST
ENSG00000170312	0.911375	HCC38_BREAST
ENSG00000119718	0.87483	HCC38_BREAST
ENSG00000156052	0.426112	HCC38_BREAST
ENSG00000147677	0.924912	HCC38_BREAST
ENSG00000126261	0.841885	HCC38_BREAST
ENSG00000125844	0.734459	HCC38_BREAST
ENSG00000003402	0.641769	HCC38_BREAST
ENSG00000160075	0.813815	HCC38_BREAST
ENSG00000116030	0.445937	HCC38_BREAST
ENSG00000175792	0.939612	HCC38_BREAST
ENSG00000184357	0.243356	HCC38_BREAST
ENSG00000137171	0.550127	HCC38_BREAST
ENSG00000132305	0.566423	HCC38_BREAST
ENSG00000131153	0.743418	HCC38_BREAST
ENSG00000114316	0.742944	HCC38_BREAST
ENSG00000074800	0.602209	HCC38_BREAST
ENSG00000175467	0.982626	HCC38_BREAST
ENSG00000113916	0.432083	HCC38_BREAST
ENSG00000121774	0.541634	HCC38_BREAST
ENSG00000073969	0.91501	HCC38_BREAST
ENSG00000162704	0.833862	HCC38_BREAST
ENSG00000148835	0.538828	HCC38_BREAST
ENSG00000100354	0.200262	HCC38_BREAST
ENSG00000100387	0.450541	HCC38_BREAST
ENSG00000205726	0.380684	HCC38_BREAST
ENSG00000105821	0.5867	HCC38_BREAST
ENSG00000178307	0.0396322	HCC38_BREAST
ENSG00000135249	0.598157	HCC38_BREAST
ENSG00000115415	0.835316	HCC38_BREAST
ENSG00000130699	0.690345	HCC38_BREAST
ENSG00000101197	0.0795418	HCC38_BREAST
ENSG00000100129	0.878624	HCC38_BREAST
ENSG00000171791	0.0643808	HCC38_BREAST
ENSG00000182774	0.829755	HCC38_BREAST
ENSG00000108061	0.506962	HCC38_BREAST
ENSG00000115947	0.497639	HCC38_BREAST
ENSG00000181090	0.388833	HCC38_BREAST
ENSG00000176014	0.718958	HCC38_BREAST
ENSG00000143537	0.523095	HCC38_BREAST
ENSG00000184349	0.043663	HCC38_BREAST
ENSG00000130332	0.940387	HCC38_BREAST
ENSG00000111581	0.691269	HCC38_BREAST
ENSG00000198886	0.669341	HCC38_BREAST
ENSG00000113460	0.956411	HCC38_BREAST
ENSG00000166986	0.847986	HCC38_BREAST
ENSG00000164934	0.923325	HCC38_BREAST
ENSG00000136930	0.947627	HCC38_BREAST
ENSG00000112208	0.284427	HCC38_BREAST
ENSG00000105849	0.811604	HCC38_BREAST
ENSG00000163513	0.329004	HCC38_BREAST
ENSG00000163513	0.329004	HCC38_BREAST
ENSG00000135406	0.0893476	HCC38_BREAST
ENSG00000141084	0.501231	HCC38_BREAST
ENSG00000116750	0.84661	HCC38_BREAST
ENSG00000220205	0.686403	HCC38_BREAST
ENSG00000117399	0.915054	HCC38_BREAST
ENSG00000125691	0.98269	HCC38_BREAST
ENSG00000169062	0.53209	HCC38_BREAST
ENSG00000170734	0.771009	HCC38_BREAST
ENSG00000168542	0.0577487	HCC38_BREAST
ENSG00000178028	0.87968	HCC38_BREAST
ENSG00000104889	0.593172	HCC38_BREAST
ENSG00000135250	0.81453	HCC38_BREAST
ENSG00000113520	0.0406245	HCC38_BREAST
ENSG00000085382	0.184682	HCC38_BREAST
ENSG00000162521	0.805195	HCC38_BREAST
ENSG00000079277	0.501625	HCC38_BREAST
ENSG00000143171	0.0420412	HCC38_BREAST
ENSG00000171566	0.975255	HCC38_BREAST
ENSG00000163930	0.974642	HCC38_BREAST
ENSG00000139687	0.407035	HCC38_BREAST
ENSG00000125835	0.983407	HCC38_BREAST
ENSG00000172354	0.504885	HCC38_BREAST
ENSG00000198301	0.887475	HCC38_BREAST
ENSG00000143333	0.0991387	HCC38_BREAST
ENSG00000127054	0.846126	HCC38_BREAST
ENSG00000163960	0.7049	HCC38_BREAST
ENSG00000064313	0.8559	HCC38_BREAST
ENSG00000132639	0.0618771	HCC38_BREAST
ENSG00000072062	0.579941	HCC38_BREAST
ENSG00000063177	0.983144	HCC38_BREAST
ENSG00000104814	0.142497	HCC38_BREAST
ENSG00000132906	0.326484	HCC38_BREAST
ENSG00000096063	0.694628	HCC38_BREAST
ENSG00000121989	0.203906	HCC38_BREAST
ENSG00000105968	0.842535	HCC38_BREAST
ENSG00000142453	0.654475	HCC38_BREAST
ENSG00000102572	0.888041	HCC38_BREAST
ENSG00000095319	0.357742	HCC38_BREAST
ENSG00000155090	0.261091	HCC38_BREAST
ENSG00000069869	0.236517	HCC38_BREAST
ENSG00000145332	0.415227	HCC38_BREAST
ENSG00000117407	0.277125	HCC38_BREAST
ENSG00000069399	0.640915	HCC38_BREAST
ENSG00000064012	0.294717	HCC38_BREAST
ENSG00000115808	0.868946	HCC38_BREAST
ENSG00000151532	0.464972	HCC38_BREAST
ENSG00000136826	0.402428	HCC38_BREAST
ENSG00000173559	0.629794	HCC38_BREAST
ENSG00000167333	0.223443	HCC38_BREAST
ENSG00000100603	0.562664	HCC38_BREAST
ENSG00000173207	0.740157	HCC38_BREAST
ENSG00000102178	0.837025	HCC38_BREAST
ENSG00000158517	0.0931029	HCC38_BREAST
ENSG00000106636	0.856193	HCC38_BREAST
ENSG00000105193	0.978822	HCC38_BREAST
ENSG00000106245	0.983538	HCC38_BREAST
ENSG00000160201	0.760625	HCC38_BREAST
ENSG00000166266	0.545824	HCC38_BREAST
ENSG00000109606	0.508394	HCC38_BREAST
ENSG00000119203	0.239472	HCC38_BREAST
ENSG00000196396	0.695886	HCC38_BREAST
ENSG00000136238	0.797723	HCC38_BREAST
ENSG00000004897	0.918211	HCC38_BREAST
ENSG00000115816	0.962149	HCC38_BREAST
ENSG00000135624	0.891195	HCC38_BREAST
ENSG00000198087	0.345543	HCC38_BREAST
ENSG00000180992	0.878066	HCC38_BREAST
ENSG00000105085	0.852907	HCC38_BREAST
ENSG00000116791	0.298005	HCC38_BREAST
ENSG00000169710	0.364386	HCC38_BREAST
ENSG00000180182	0.635249	HCC38_BREAST
ENSG00000136824	0.684171	HCC38_BREAST
ENSG00000165672	0.347751	HCC38_BREAST
ENSG00000188612	0.912217	HCC38_BREAST
ENSG00000004779	0.879762	HCC38_BREAST
ENSG00000226979	0.0297665	HCC38_BREAST
ENSG00000152464	0.719395	HCC38_BREAST
ENSG00000050820	0.706058	HCC38_BREAST
ENSG00000053372	0.974496	HCC38_BREAST
ENSG00000120800	0.970536	HCC38_BREAST
ENSG00000065135	0.383293	HCC38_BREAST
ENSG00000135506	0.47147	HCC38_BREAST
ENSG00000145242	0.064667	HCC38_BREAST
ENSG00000153827	0.785842	HCC38_BREAST
ENSG00000159111	0.88058	HCC38_BREAST
ENSG00000072274	0.788717	HCC38_BREAST
ENSG00000093000	0.650227	HCC38_BREAST
ENSG00000130402	0.775994	HCC38_BREAST
ENSG00000185236	0.755365	HCC38_BREAST
ENSG00000075188	0.651065	HCC38_BREAST
ENSG00000145817	0.558163	HCC38_BREAST
ENSG00000116678	0.0427854	HCC38_BREAST
ENSG00000198804	0.694708	HCC38_BREAST
ENSG00000118508	0.383938	HCC38_BREAST
ENSG00000120438	0.919355	HCC38_BREAST
ENSG00000136997	0.685187	HCC38_BREAST
ENSG00000129084	0.979119	HCC38_BREAST
ENSG00000111481	0.819979	HCC38_BREAST
ENSG00000125814	0.38224	HCC38_BREAST
ENSG00000244038	0.817286	HCC38_BREAST
ENSG00000198840	0.679451	HCC38_BREAST
ENSG00000067369	0.783372	HCC38_BREAST
ENSG00000170248	0.59545	HCC38_BREAST
ENSG00000152234	0.869382	HCC38_BREAST
ENSG00000104731	0.596733	HCC38_BREAST
ENSG00000143013	0.390301	HCC38_BREAST
ENSG00000122565	0.756025	HCC38_BREAST
ENSG00000179262	0.926159	HCC38_BREAST
ENSG00000166595	0.534401	HCC38_BREAST
ENSG00000135766	0.575762	HCC38_BREAST
ENSG00000023330	0.420105	HCC38_BREAST
ENSG00000143341	0.0210794	HCC38_BREAST
ENSG00000104853	0.357866	HCC38_BREAST
ENSG00000125952	0.586585	HCC38_BREAST
ENSG00000109670	0.674965	HCC38_BREAST
ENSG00000104980	0.868025	HCC38_BREAST
ENSG00000196199	0.298299	HCC38_BREAST
ENSG00000175166	0.979063	HCC38_BREAST
ENSG00000100554	0.854164	HCC38_BREAST
ENSG00000008952	0.612563	HCC38_BREAST
ENSG00000092847	0.488059	HCC38_BREAST
ENSG00000127022	0.654976	HCC38_BREAST
ENSG00000168610	0.413791	HCC38_BREAST
ENSG00000129965	0.0370829	HCC38_BREAST
ENSG00000197548	0.376663	HCC38_BREAST
ENSG00000067066	0.443499	HCC38_BREAST
ENSG00000166147	0.0388255	HCC38_BREAST
ENSG00000109332	0.738497	HCC38_BREAST
ENSG00000080986	0.776648	HCC38_BREAST
ENSG00000102387	0.102096	HCC38_BREAST
ENSG00000123737	0.811779	HCC38_BREAST
ENSG00000116663	0.428808	HCC38_BREAST
ENSG00000105364	0.877679	HCC38_BREAST
ENSG00000071127	0.77246	HCC38_BREAST
ENSG00000118046	0.320901	HCC38_BREAST
ENSG00000157500	0.626428	HCC38_BREAST
ENSG00000197170	0.978846	HCC38_BREAST
ENSG00000104825	0.522478	HCC38_BREAST
ENSG00000265681	0.976642	HCC38_BREAST
ENSG00000109519	0.53375	HCC38_BREAST
ENSG00000110435	0.516617	HCC38_BREAST
ENSG00000170889	0.916635	HCC38_BREAST
ENSG00000198561	0.68295	HCC38_BREAST
ENSG00000198646	0.76824	HCC38_BREAST
ENSG00000129810	0.590584	HCC38_BREAST
ENSG00000128191	0.287508	HCC38_BREAST
ENSG00000149591	0.614775	HCC38_BREAST
ENSG00000241343	0.764868	HCC38_BREAST
ENSG00000196814	0.179162	HCC38_BREAST
ENSG00000132768	0.547803	HCC38_BREAST
ENSG00000157020	0.854967	HCC38_BREAST
ENSG00000178764	0.382254	HCC38_BREAST
ENSG00000178921	0.518192	HCC38_BREAST
ENSG00000112282	0.811388	HCC38_BREAST
ENSG00000160789	0.695977	HCC38_BREAST
ENSG00000180979	0.294443	HCC38_BREAST
ENSG00000120215	0.0438774	HCC38_BREAST
ENSG00000241837	0.812094	HCC38_BREAST
ENSG00000178952	0.831143	HCC38_BREAST
ENSG00000223443	0.0470193	HCC38_BREAST
ENSG00000113721	0.396551	HCC38_BREAST
ENSG00000106588	0.978773	HCC38_BREAST
ENSG00000111358	0.691808	HCC38_BREAST
ENSG00000130312	0.880447	HCC38_BREAST
ENSG00000176697	0.0986896	HCC38_BREAST
ENSG00000132485	0.874243	HCC38_BREAST
ENSG00000159210	0.750727	HCC38_BREAST
ENSG00000126351	0.535494	HCC38_BREAST
ENSG00000143748	0.916956	HCC38_BREAST
ENSG00000175634	0.611886	HCC38_BREAST
ENSG00000181555	0.889204	HCC38_BREAST
ENSG00000175643	0.722075	HCC38_BREAST
ENSG00000152422	0.472366	HCC38_BREAST
ENSG00000110395	0.367545	HCC38_BREAST
ENSG00000146674	0.277882	HCC38_BREAST
ENSG00000048544	0.874729	HCC38_BREAST
ENSG00000085415	0.760059	HCC38_BREAST
ENSG00000175711	0.169764	HCC38_BREAST
ENSG00000114021	0.557008	HCC38_BREAST
ENSG00000125970	0.762509	HCC38_BREAST
ENSG00000118007	0.659009	HCC38_BREAST
ENSG00000171453	0.885979	HCC38_BREAST
ENSG00000186810	0.0197155	HCC38_BREAST
ENSG00000256646	0.135335	HCC38_BREAST
ENSG00000108700	0.0221586	HCC38_BREAST
ENSG00000197724	0.536711	HCC38_BREAST
ENSG00000108298	0.983308	HCC38_BREAST
ENSG00000049246	0.699835	HCC38_BREAST
ENSG00000134597	0.666376	HCC38_BREAST
ENSG00000127191	0.498842	HCC38_BREAST
ENSG00000187239	0.28133	HCC38_BREAST
ENSG00000089157	0.980342	HCC38_BREAST
ENSG00000168872	0.594879	HCC38_BREAST
ENSG00000076924	0.961321	HCC38_BREAST
ENSG00000110330	0.80468	HCC38_BREAST
ENSG00000100911	0.453462	HCC38_BREAST
ENSG00000101811	0.564005	HCC38_BREAST
ENSG00000100138	0.943737	HCC38_BREAST
ENSG00000124207	0.793873	HCC38_BREAST
ENSG00000140455	0.494141	HCC38_BREAST
ENSG00000119041	0.696669	HCC38_BREAST
ENSG00000167977	0.538923	HCC38_BREAST
ENSG00000109819	0.0487154	HCC38_BREAST
ENSG00000205250	0.663628	HCC38_BREAST
ENSG00000084754	0.668545	HCC38_BREAST
ENSG00000158445	0.0510277	HCC38_BREAST
ENSG00000109971	0.67992	HCC38_BREAST
ENSG00000147601	0.650511	HCC38_BREAST
ENSG00000196628	0.186626	HCC38_BREAST
ENSG00000124225	0.26029	HCC38_BREAST
ENSG00000141543	0.898567	HCC38_BREAST
ENSG00000105851	0.0580732	HCC38_BREAST
ENSG00000136848	0.430874	HCC38_BREAST
ENSG00000109270	0.447984	HCC38_BREAST
ENSG00000135316	0.769591	HCC38_BREAST
ENSG00000101665	0.12037	HCC38_BREAST
ENSG00000117222	0.785072	HCC38_BREAST
ENSG00000188677	0.294506	HCC38_BREAST
ENSG00000124422	0.678046	HCC38_BREAST
ENSG00000158042	0.911538	HCC38_BREAST
ENSG00000197157	0.651662	HCC38_BREAST
ENSG00000148225	0.495102	HCC38_BREAST
ENSG00000170242	0.58873	HCC38_BREAST
ENSG00000101224	0.761406	HCC38_BREAST
ENSG00000213965	0.362128	HCC38_BREAST
ENSG00000149927	0.0193235	HCC38_BREAST
ENSG00000166166	0.529664	HCC38_BREAST
ENSG00000211456	0.36118	HCC38_BREAST
ENSG00000131100	0.792133	HCC38_BREAST
ENSG00000124688	0.689875	HCC38_BREAST
ENSG00000037280	0.0624302	HCC38_BREAST
ENSG00000100650	0.726085	HCC38_BREAST
ENSG00000138685	0.426162	HCC38_BREAST
ENSG00000198707	0.337039	HCC38_BREAST
ENSG00000107551	0.267904	HCC38_BREAST
ENSG00000130382	0.514719	HCC38_BREAST
ENSG00000091732	0.472305	HCC38_BREAST
ENSG00000124181	0.528112	HCC38_BREAST
ENSG00000167004	0.733578	HCC38_BREAST
ENSG00000101888	0.490522	HCC38_BREAST
ENSG00000115484	0.933118	HCC38_BREAST
ENSG00000163501	0.0433793	HCC38_BREAST
ENSG00000115970	0.230492	HCC38_BREAST
ENSG00000162735	0.620701	HCC38_BREAST
ENSG00000105171	0.55063	HCC38_BREAST
ENSG00000170310	0.504771	HCC38_BREAST
ENSG00000124570	0.228985	HCC38_BREAST
ENSG00000078900	0.104086	HCC38_BREAST
ENSG00000076555	0.142746	HCC38_BREAST
ENSG00000198692	0.105822	HCC38_BREAST
ENSG00000198231	0.7517	HCC38_BREAST
ENSG00000100902	0.979541	HCC38_BREAST
ENSG00000150457	0.604561	HCC38_BREAST
ENSG00000184144	0.0604813	HCC38_BREAST
ENSG00000171262	0.39162	HCC38_BREAST
ENSG00000148082	0.0727725	HCC38_BREAST
ENSG00000092531	0.70268	HCC38_BREAST
ENSG00000233927	0.969812	HCC38_BREAST
ENSG00000087266	0.48212	HCC38_BREAST
ENSG00000151835	0.237545	HCC38_BREAST
ENSG00000172339	0.263651	HCC38_BREAST
ENSG00000162734	0.469619	HCC38_BREAST
ENSG00000129055	0.822808	HCC38_BREAST
ENSG00000223496	0.851733	HCC38_BREAST
ENSG00000131023	0.409522	HCC38_BREAST
ENSG00000131023	0.409522	HCC38_BREAST
ENSG00000163923	0.460507	HCC38_BREAST
ENSG00000167083	0.0422135	HCC38_BREAST
ENSG00000077348	0.836335	HCC38_BREAST
ENSG00000115760	0.686095	HCC38_BREAST
ENSG00000187855	0.0294064	HCC38_BREAST
ENSG00000213079	0.614595	HCC38_BREAST
ENSG00000170967	0.0440692	HCC38_BREAST
ENSG00000084774	0.779528	HCC38_BREAST
ENSG00000198791	0.74776	HCC38_BREAST
ENSG00000055044	0.980838	HCC38_BREAST
ENSG00000046651	0.246732	HCC38_BREAST
ENSG00000130520	0.951729	HCC38_BREAST
ENSG00000249209	0.0640319	HCC38_BREAST
ENSG00000085117	0.0558966	HCC38_BREAST
ENSG00000124164	0.65261	HCC38_BREAST
ENSG00000147955	0.762837	HCC38_BREAST
ENSG00000102786	0.888268	HCC38_BREAST
ENSG00000107263	0.445207	HCC38_BREAST
ENSG00000109320	0.365725	HCC38_BREAST
ENSG00000105771	0.718752	HCC38_BREAST
ENSG00000159352	0.977949	HCC38_BREAST
ENSG00000139343	0.979177	HCC38_BREAST
ENSG00000156261	0.89372	HCC38_BREAST
ENSG00000124193	0.7629	HCC38_BREAST
ENSG00000122025	0.0825166	HCC38_BREAST
ENSG00000205220	0.745	HCC38_BREAST
ENSG00000056558	0.242027	HCC38_BREAST
ENSG00000079387	0.585189	HCC38_BREAST
ENSG00000167657	0.560784	HCC38_BREAST
ENSG00000143093	0.92057	HCC38_BREAST
ENSG00000065534	0.166044	HCC38_BREAST
ENSG00000137074	0.575406	HCC38_BREAST
ENSG00000145241	0.248056	HCC38_BREAST
ENSG00000154767	0.686095	HCC38_BREAST
ENSG00000152256	0.110469	HCC38_BREAST
ENSG00000215041	0.398316	HCC38_BREAST
ENSG00000110700	0.983308	HCC38_BREAST
ENSG00000100122	0.141333	HCC38_BREAST
ENSG00000144713	0.982785	HCC38_BREAST
ENSG00000077943	0.0381304	HCC38_BREAST
ENSG00000136937	0.982734	HCC38_BREAST
ENSG00000171421	0.796838	HCC38_BREAST
ENSG00000160678	0.0936276	HCC38_BREAST
ENSG00000187514	0.724753	HCC38_BREAST
ENSG00000162227	0.728678	HCC38_BREAST
ENSG00000118515	0.391622	HCC38_BREAST
ENSG00000132470	0.569537	HCC38_BREAST
ENSG00000145912	0.792486	HCC38_BREAST
ENSG00000167286	0.0946332	HCC38_BREAST
ENSG00000156475	0.0633206	HCC38_BREAST
ENSG00000187735	0.744741	HCC38_BREAST
ENSG00000179051	0.368311	HCC38_BREAST
ENSG00000102218	0.289897	HCC38_BREAST
ENSG00000165280	0.839452	HCC38_BREAST
ENSG00000153815	0.276911	HCC38_BREAST
ENSG00000167550	0.430197	HCC38_BREAST
ENSG00000111229	0.861028	HCC38_BREAST
ENSG00000109805	0.75515	HCC38_BREAST
ENSG00000086598	0.758596	HCC38_BREAST
ENSG00000165416	0.493353	HCC38_BREAST
ENSG00000125484	0.660388	HCC38_BREAST
ENSG00000116473	0.626896	HCC38_BREAST
ENSG00000187566	0.525062	HCC38_BREAST
ENSG00000157349	0.47566	HCC38_BREAST
ENSG00000182247	0.404251	HCC38_BREAST
ENSG00000147224	0.449968	HCC38_BREAST
ENSG00000198959	0.537278	HCC38_BREAST
ENSG00000132155	0.921666	HCC38_BREAST
ENSG00000172809	0.978384	HCC38_BREAST
ENSG00000188342	0.881976	HCC38_BREAST
ENSG00000160285	0.634942	HCC38_BREAST
ENSG00000161888	0.675883	HCC38_BREAST
ENSG00000036672	0.103532	HCC38_BREAST
ENSG00000125743	0.983193	HCC38_BREAST
ENSG00000242485	0.820576	HCC38_BREAST
ENSG00000107164	0.357866	HCC38_BREAST
ENSG00000085840	0.772071	HCC38_BREAST
ENSG00000109062	0.51306	HCC38_BREAST
ENSG00000106799	0.679951	HCC38_BREAST
ENSG00000106799	0.679951	HCC38_BREAST
ENSG00000214753	0.719529	HCC38_BREAST
ENSG00000002330	0.630475	HCC38_BREAST
ENSG00000104973	0.816775	HCC38_BREAST
ENSG00000135900	0.881951	HCC38_BREAST
ENSG00000175221	0.880528	HCC38_BREAST
ENSG00000188827	0.431214	HCC38_BREAST
ENSG00000197771	0.825993	HCC38_BREAST
ENSG00000134909	0.209379	HCC38_BREAST
ENSG00000197756	0.983538	HCC38_BREAST
ENSG00000170345	0.90531	HCC38_BREAST
ENSG00000105829	0.48506	HCC38_BREAST
ENSG00000137947	0.732933	HCC38_BREAST
ENSG00000213585	0.596811	HCC38_BREAST
ENSG00000254087	0.304063	HCC38_BREAST
ENSG00000109917	0.746884	HCC38_BREAST
ENSG00000134684	0.595537	HCC38_BREAST
ENSG00000109458	0.17972	HCC38_BREAST
ENSG00000138814	0.278874	HCC38_BREAST
ENSG00000170515	0.842965	HCC38_BREAST
ENSG00000108963	0.392415	HCC38_BREAST
ENSG00000152944	0.863783	HCC38_BREAST
ENSG00000159479	0.885406	HCC38_BREAST
ENSG00000113360	0.287508	HCC38_BREAST
ENSG00000164190	0.64015	HCC38_BREAST
ENSG00000142273	0.54487	HCC38_BREAST
ENSG00000137764	0.198228	HCC38_BREAST
ENSG00000065526	0.513039	HCC38_BREAST
ENSG00000164111	0.397891	HCC38_BREAST
ENSG00000087206	0.590041	HCC38_BREAST
ENSG00000163904	0.574253	HCC38_BREAST
ENSG00000123908	0.336756	HCC38_BREAST
ENSG00000103540	0.626097	HCC38_BREAST
ENSG00000063660	0.0201097	HCC38_BREAST
ENSG00000084652	0.750727	HCC38_BREAST
ENSG00000101336	0.188044	HCC38_BREAST
ENSG00000162377	0.665129	HCC38_BREAST
ENSG00000197451	0.679857	HCC38_BREAST
ENSG00000127337	0.888159	HCC38_BREAST
ENSG00000213614	0.381358	HCC38_BREAST
ENSG00000163399	0.489869	HCC38_BREAST
ENSG00000087152	0.741774	HCC38_BREAST
ENSG00000174516	0.441507	HCC38_BREAST
ENSG00000089012	0.023676	HCC38_BREAST
ENSG00000140829	0.399552	HCC38_BREAST
ENSG00000105402	0.796515	HCC38_BREAST
ENSG00000059573	0.614611	HCC38_BREAST
ENSG00000127586	0.811208	HCC38_BREAST
ENSG00000132541	0.633141	HCC38_BREAST
ENSG00000100813	0.742408	HCC38_BREAST
ENSG00000127445	0.399107	HCC38_BREAST
ENSG00000204120	0.592196	HCC38_BREAST
ENSG00000119048	0.875458	HCC38_BREAST
ENSG00000086827	0.339765	HCC38_BREAST
ENSG00000188021	0.650493	HCC38_BREAST
ENSG00000107371	0.819618	HCC38_BREAST
ENSG00000113643	0.855515	HCC38_BREAST
ENSG00000089280	0.697414	HCC38_BREAST
ENSG00000128463	0.672835	HCC38_BREAST
ENSG00000182154	0.857659	HCC38_BREAST
ENSG00000117560	0.11719	HCC38_BREAST
ENSG00000170581	0.580511	HCC38_BREAST
ENSG00000107581	0.933209	HCC38_BREAST
ENSG00000166171	0.46115	HCC38_BREAST
ENSG00000134987	0.917612	HCC38_BREAST
ENSG00000080608	0.874308	HCC38_BREAST
ENSG00000113851	0.619986	HCC38_BREAST
ENSG00000124702	0.295062	HCC38_BREAST
ENSG00000158828	0.382787	HCC38_BREAST
ENSG00000166949	0.456899	HCC38_BREAST
ENSG00000188846	0.983039	HCC38_BREAST
ENSG00000087269	0.969124	HCC38_BREAST
ENSG00000100519	0.979744	HCC38_BREAST
ENSG00000103496	0.752632	HCC38_BREAST
ENSG00000121152	0.715989	HCC38_BREAST
ENSG00000172046	0.618243	HCC38_BREAST
ENSG00000166887	0.664645	HCC38_BREAST
ENSG00000154611	0.235277	HCC38_BREAST
ENSG00000114573	0.875498	HCC38_BREAST
ENSG00000169598	0.0665566	HCC38_BREAST
ENSG00000205937	0.623557	HCC38_BREAST
ENSG00000010292	0.755368	HCC38_BREAST
ENSG00000010810	0.358732	HCC38_BREAST
ENSG00000117133	0.944793	HCC38_BREAST
ENSG00000121022	0.934216	HCC38_BREAST
ENSG00000077721	0.822974	HCC38_BREAST
ENSG00000105568	0.907983	HCC38_BREAST
ENSG00000042429	0.847037	HCC38_BREAST
ENSG00000101367	0.790825	HCC38_BREAST
ENSG00000149269	0.544926	HCC38_BREAST
ENSG00000100028	0.983538	HCC38_BREAST
ENSG00000161970	0.957531	HCC38_BREAST
ENSG00000120868	0.517855	HCC38_BREAST
ENSG00000074266	0.589867	HCC38_BREAST
ENSG00000122861	0.291665	HCC38_BREAST
ENSG00000067225	0.6576	HCC38_BREAST
ENSG00000140396	0.574998	HCC38_BREAST
ENSG00000241945	0.975936	HCC38_BREAST
ENSG00000108651	0.97065	HCC38_BREAST
ENSG00000129625	0.347373	HCC38_BREAST
ENSG00000103512	0.357742	HCC38_BREAST
ENSG00000159840	0.837148	HCC38_BREAST
ENSG00000073111	0.907645	HCC38_BREAST
ENSG00000164032	0.863751	HCC38_BREAST
ENSG00000078399	0.0747523	HCC38_BREAST
ENSG00000105649	0.0471825	HCC38_BREAST
ENSG00000167721	0.915701	HCC38_BREAST
ENSG00000141030	0.752395	HCC38_BREAST
ENSG00000148606	0.848953	HCC38_BREAST
ENSG00000163932	0.572218	HCC38_BREAST
ENSG00000163932	0.572218	HCC38_BREAST
ENSG00000198517	0.316966	HCC38_BREAST
ENSG00000171557	0.0220672	HCC38_BREAST
ENSG00000106803	0.647859	HCC38_BREAST
ENSG00000126562	0.106367	HCC38_BREAST
ENSG00000126562	0.106367	HCC38_BREAST
ENSG00000166747	0.635204	HCC38_BREAST
ENSG00000198001	0.208756	HCC38_BREAST
ENSG00000000457	0.161674	HCC38_BREAST
ENSG00000116288	0.720578	HCC38_BREAST
ENSG00000108671	0.979491	HCC38_BREAST
ENSG00000105254	0.533606	HCC38_BREAST
ENSG00000077063	0.220095	HCC38_BREAST
ENSG00000214114	0.293826	HCC38_BREAST
ENSG00000084073	0.66487	HCC38_BREAST
ENSG00000188488	0.0427089	HCC38_BREAST
ENSG00000150907	0.114877	HCC38_BREAST
ENSG00000169375	0.628488	HCC38_BREAST
ENSG00000172977	0.820152	HCC38_BREAST
ENSG00000164077	0.226014	HCC38_BREAST
ENSG00000132326	0.523405	HCC38_BREAST
ENSG00000024048	0.48602	HCC38_BREAST
ENSG00000151148	0.631602	HCC38_BREAST
ENSG00000081479	0.0396832	HCC38_BREAST
ENSG00000131467	0.84024	HCC38_BREAST
ENSG00000266173	0.221042	HCC38_BREAST
ENSG00000198836	0.497902	HCC38_BREAST
ENSG00000101412	0.894206	HCC38_BREAST
ENSG00000166200	0.831228	HCC38_BREAST
ENSG00000089220	0.589333	HCC38_BREAST
ENSG00000094916	0.742988	HCC38_BREAST
ENSG00000158092	0.483827	HCC38_BREAST
ENSG00000006451	0.49511	HCC38_BREAST
ENSG00000164022	0.740932	HCC38_BREAST
ENSG00000110711	0.516934	HCC38_BREAST
ENSG00000002822	0.562739	HCC38_BREAST
ENSG00000144224	0.346044	HCC38_BREAST
ENSG00000155115	0.628607	HCC38_BREAST
ENSG00000145391	0.450555	HCC38_BREAST
ENSG00000175054	0.73428	HCC38_BREAST
ENSG00000175054	0.73428	HCC38_BREAST
ENSG00000198712	0.446079	HCC38_BREAST
ENSG00000149262	0.549605	HCC38_BREAST
ENSG00000115221	0.319556	HCC38_BREAST
ENSG00000173020	0.321441	HCC38_BREAST
ENSG00000167792	0.793808	HCC38_BREAST
ENSG00000007168	0.362325	HCC38_BREAST
ENSG00000167088	0.979649	HCC38_BREAST
ENSG00000135605	0.0482952	HCC38_BREAST
ENSG00000149499	0.294443	HCC38_BREAST
ENSG00000112079	0.491055	HCC38_BREAST
ENSG00000146047	0.0935781	HCC38_BREAST
ENSG00000090020	0.288661	HCC38_BREAST
ENSG00000178999	0.721918	HCC38_BREAST
ENSG00000178999	0.721918	HCC38_BREAST
ENSG00000100246	0.0261472	HCC38_BREAST
ENSG00000187840	0.688656	HCC38_BREAST
ENSG00000242366	0.066357	HCC38_BREAST
ENSG00000090989	0.711681	HCC38_BREAST
ENSG00000196584	0.432867	HCC38_BREAST
ENSG00000164305	0.506558	HCC38_BREAST
ENSG00000154719	0.791602	HCC38_BREAST
ENSG00000152413	0.141127	HCC38_BREAST
ENSG00000004939	0.0448207	HCC38_BREAST
ENSG00000072401	0.862216	HCC38_BREAST
ENSG00000068903	0.336251	HCC38_BREAST
ENSG00000114942	0.815501	HCC38_BREAST
ENSG00000081721	0.377798	HCC38_BREAST
ENSG00000119599	0.63213	HCC38_BREAST
ENSG00000089053	0.881742	HCC38_BREAST
ENSG00000167531	0.051828	HCC38_BREAST
ENSG00000177707	0.0425487	HCC38_BREAST
ENSG00000197442	0.288625	HCC38_BREAST
ENSG00000166337	0.840036	HCC38_BREAST
ENSG00000123358	0.164477	HCC38_BREAST
ENSG00000162928	0.6549	HCC38_BREAST
ENSG00000080815	0.628815	HCC38_BREAST
ENSG00000104613	0.842885	HCC38_BREAST
ENSG00000137834	0.731706	HCC38_BREAST
ENSG00000151461	0.841169	HCC38_BREAST
ENSG00000070444	0.28784	HCC38_BREAST
ENSG00000155111	0.705624	HCC38_BREAST
ENSG00000134697	0.87296	HCC38_BREAST
ENSG00000140740	0.767129	HCC38_BREAST
ENSG00000197905	0.260534	HCC38_BREAST
ENSG00000064666	0.686703	HCC38_BREAST
ENSG00000151065	0.265459	HCC38_BREAST
ENSG00000138758	0.686465	HCC38_BREAST
ENSG00000147416	0.614094	HCC38_BREAST
ENSG00000118181	0.921226	HCC38_BREAST
ENSG00000148943	0.525062	HCC38_BREAST
ENSG00000105976	0.807973	HCC38_BREAST
ENSG00000138190	0.626044	HCC38_BREAST
ENSG00000028137	0.143671	HCC38_BREAST
ENSG00000175029	0.564067	HCC38_BREAST
ENSG00000166794	0.666065	HCC38_BREAST
ENSG00000168818	0.601047	HCC38_BREAST
ENSG00000167315	0.46403	HCC38_BREAST
ENSG00000143977	0.977376	HCC38_BREAST
ENSG00000117758	0.603949	HCC38_BREAST
ENSG00000196284	0.465019	HCC38_BREAST
ENSG00000137996	0.556184	HCC38_BREAST
ENSG00000133026	0.507465	HCC38_BREAST
ENSG00000039068	0.836995	HCC38_BREAST
ENSG00000221829	0.643352	HCC38_BREAST
ENSG00000198168	0.53163	HCC38_BREAST
ENSG00000183155	0.380189	HCC38_BREAST
ENSG00000196363	0.733351	HCC38_BREAST
ENSG00000001630	0.711222	HCC38_BREAST
ENSG00000185651	0.831184	HCC38_BREAST
ENSG00000145495	0.765139	HCC38_BREAST
ENSG00000105327	0.131288	HCC38_BREAST
ENSG00000116251	0.948869	HCC38_BREAST
ENSG00000100612	0.357866	HCC38_BREAST
ENSG00000213741	0.937582	HCC38_BREAST
ENSG00000107643	0.748754	HCC38_BREAST
ENSG00000107643	0.748754	HCC38_BREAST
ENSG00000197249	0.0741315	HCC38_BREAST
ENSG00000118513	0.242148	HCC38_BREAST
ENSG00000110107	0.978323	HCC38_BREAST
ENSG00000148498	0.661859	HCC38_BREAST
ENSG00000136108	0.357866	HCC38_BREAST
ENSG00000135972	0.911812	HCC38_BREAST
ENSG00000175390	0.851177	HCC38_BREAST
ENSG00000131759	0.807641	HCC38_BREAST
ENSG00000127481	0.645661	HCC38_BREAST
ENSG00000003756	0.504723	HCC38_BREAST
ENSG00000179041	0.878177	HCC38_BREAST
ENSG00000173599	0.423963	HCC38_BREAST
ENSG00000134057	0.775984	HCC38_BREAST
ENSG00000110911	0.331401	HCC38_BREAST
ENSG00000136982	0.723981	HCC38_BREAST
ENSG00000198677	0.637046	HCC38_BREAST
ENSG00000132589	0.606688	HCC38_BREAST
ENSG00000058091	0.279699	HCC38_BREAST
ENSG00000124334	0.0191886	HCC38_BREAST
ENSG00000102683	0.0402816	HCC38_BREAST
ENSG00000114902	0.560784	HCC38_BREAST
ENSG00000136521	0.693893	HCC38_BREAST
ENSG00000175324	0.901419	HCC38_BREAST
ENSG00000144848	0.651064	HCC38_BREAST
ENSG00000164338	0.964321	HCC38_BREAST
ENSG00000139436	0.297731	HCC38_BREAST
ENSG00000175216	0.622167	HCC38_BREAST
ENSG00000133119	0.790971	HCC38_BREAST
ENSG00000112306	0.981296	HCC38_BREAST
ENSG00000099817	0.949317	HCC38_BREAST
ENSG00000186591	0.680055	HCC38_BREAST
ENSG00000005007	0.886746	HCC38_BREAST
ENSG00000282246	0.071744	HCC38_BREAST
ENSG00000138785	0.61582	HCC38_BREAST
ENSG00000163736	0.0204669	HCC38_BREAST
ENSG00000198612	0.83392	HCC38_BREAST
ENSG00000102245	0.0280038	HCC38_BREAST
ENSG00000170315	0.727146	HCC38_BREAST
ENSG00000221869	0.234714	HCC38_BREAST
ENSG00000111880	0.429734	HCC38_BREAST
ENSG00000164405	0.739961	HCC38_BREAST
ENSG00000012061	0.645349	HCC38_BREAST
ENSG00000150938	0.503248	HCC38_BREAST
ENSG00000139514	0.357866	HCC38_BREAST
ENSG00000105640	0.983039	HCC38_BREAST
ENSG00000120899	0.357516	HCC38_BREAST
ENSG00000058262	0.826963	HCC38_BREAST
ENSG00000157193	0.21178	HCC38_BREAST
ENSG00000128513	0.324761	HCC38_BREAST
ENSG00000156304	0.632684	HCC38_BREAST
ENSG00000126698	0.690333	HCC38_BREAST
ENSG00000173653	0.567931	HCC38_BREAST
ENSG00000106333	0.0269712	HCC38_BREAST
ENSG00000100804	0.941819	HCC38_BREAST
ENSG00000180667	0.499177	HCC38_BREAST
ENSG00000124610	0.116061	HCC38_BREAST
ENSG00000115368	0.962369	HCC38_BREAST
ENSG00000125977	0.817452	HCC38_BREAST
ENSG00000110171	0.279982	HCC38_BREAST
ENSG00000119508	0.0868764	HCC38_BREAST
ENSG00000033627	0.691663	HCC38_BREAST
ENSG00000127914	0.211463	HCC38_BREAST
ENSG00000100304	0.761323	HCC38_BREAST
ENSG00000136715	0.594355	HCC38_BREAST
ENSG00000164880	0.887447	HCC38_BREAST
ENSG00000162924	0.464474	HCC38_BREAST
ENSG00000132849	0.285251	HCC38_BREAST
ENSG00000115289	0.317207	HCC38_BREAST
ENSG00000019995	0.738053	HCC38_BREAST
ENSG00000144852	0.095878	HCC38_BREAST
ENSG00000108064	0.571632	HCC38_BREAST
ENSG00000073536	0.850256	HCC38_BREAST
ENSG00000160218	0.810196	HCC38_BREAST
ENSG00000036257	0.718196	HCC38_BREAST
ENSG00000068024	0.343828	HCC38_BREAST
ENSG00000005156	0.54869	HCC38_BREAST
ENSG00000100083	0.341867	HCC38_BREAST
ENSG00000183431	0.977906	HCC38_BREAST
ENSG00000076242	0.802615	HCC38_BREAST
ENSG00000076242	0.802615	HCC38_BREAST
ENSG00000142541	0.970884	HCC38_BREAST
ENSG00000106351	0.160774	HCC38_BREAST
ENSG00000104312	0.598623	HCC38_BREAST
ENSG00000137693	0.71301	HCC38_BREAST
ENSG00000177427	0.159908	HCC38_BREAST
ENSG00000197956	0.657401	HCC38_BREAST
ENSG00000119421	0.486178	HCC38_BREAST
ENSG00000204301	0.0202325	HCC38_BREAST
ENSG00000131558	0.754444	HCC38_BREAST
ENSG00000065183	0.958587	HCC38_BREAST
ENSG00000145386	0.880913	HCC38_BREAST
ENSG00000103342	0.751783	HCC38_BREAST
ENSG00000169896	0.0204303	HCC38_BREAST
ENSG00000049768	0.0463747	HCC38_BREAST
ENSG00000108433	0.637597	HCC38_BREAST
ENSG00000167552	0.784652	HCC38_BREAST
ENSG00000148303	0.95148	HCC38_BREAST
ENSG00000163832	0.246732	HCC38_BREAST
ENSG00000125351	0.546837	HCC38_BREAST
ENSG00000179841	0.145254	HCC38_BREAST
ENSG00000112651	0.864787	HCC38_BREAST
ENSG00000087074	0.6535	HCC38_BREAST
ENSG00000141552	0.880323	HCC38_BREAST
ENSG00000102054	0.829465	HCC38_BREAST
ENSG00000111790	0.822822	HCC38_BREAST
ENSG00000100983	0.357866	HCC38_BREAST
ENSG00000175197	0.424467	HCC38_BREAST
ENSG00000119414	0.634721	HCC38_BREAST
ENSG00000111859	0.541068	HCC38_BREAST
ENSG00000184897	0.357866	HCC38_BREAST
ENSG00000111653	0.331255	HCC38_BREAST
ENSG00000146731	0.891596	HCC38_BREAST
ENSG00000131725	0.554698	HCC38_BREAST
ENSG00000135940	0.608522	HCC38_BREAST
ENSG00000153147	0.786651	HCC38_BREAST
ENSG00000082175	0.100554	HCC38_BREAST
ENSG00000135372	0.942702	HCC38_BREAST
ENSG00000120699	0.829575	HCC38_BREAST
ENSG00000123159	0.520673	HCC38_BREAST
ENSG00000110321	0.844173	HCC38_BREAST
ENSG00000119285	0.964601	HCC38_BREAST
ENSG00000071655	0.749821	HCC38_BREAST
ENSG00000126756	0.45825	HCC38_BREAST
ENSG00000114686	0.84102	HCC38_BREAST
ENSG00000162298	0.769481	HCC38_BREAST
ENSG00000176884	0.0211204	HCC38_BREAST
ENSG00000242372	0.978025	HCC38_BREAST
ENSG00000138032	0.523958	HCC38_BREAST
ENSG00000179094	0.069685	HCC38_BREAST
ENSG00000135317	0.298005	HCC38_BREAST
ENSG00000106305	0.535437	HCC38_BREAST
ENSG00000168763	0.246732	HCC38_BREAST
ENSG00000113282	0.671489	HCC38_BREAST
ENSG00000153113	0.449169	HCC38_BREAST
ENSG00000149084	0.711969	HCC38_BREAST
ENSG00000166579	0.261119	HCC38_BREAST
ENSG00000124733	0.521907	HCC38_BREAST
ENSG00000002016	0.337081	HCC38_BREAST
ENSG00000130956	0.41791	HCC38_BREAST
ENSG00000167978	0.839858	HCC38_BREAST
ENSG00000158773	0.644667	HCC38_BREAST
ENSG00000121350	0.442162	HCC38_BREAST
ENSG00000156711	0.512361	HCC38_BREAST
ENSG00000087086	0.53752	HCC38_BREAST
ENSG00000138757	0.482621	HCC38_BREAST
ENSG00000145907	0.705546	HCC38_BREAST
ENSG00000099622	0.567091	HCC38_BREAST
ENSG00000143476	0.728865	HCC38_BREAST
ENSG00000143207	0.806287	HCC38_BREAST
ENSG00000070831	0.789328	HCC38_BREAST
ENSG00000147536	0.830611	HCC38_BREAST
ENSG00000128708	0.707997	HCC38_BREAST
ENSG00000182180	0.836624	HCC38_BREAST
ENSG00000180198	0.75515	HCC38_BREAST
ENSG00000114742	0.574987	HCC38_BREAST
ENSG00000165637	0.413149	HCC38_BREAST
ENSG00000115875	0.827981	HCC38_BREAST
ENSG00000166902	0.904706	HCC38_BREAST
ENSG00000100749	0.399377	HCC38_BREAST
ENSG00000164597	0.806986	HCC38_BREAST
ENSG00000108424	0.890729	HCC38_BREAST
ENSG00000185787	0.711382	HCC38_BREAST
ENSG00000100297	0.891875	HCC38_BREAST
ENSG00000063978	0.508355	HCC38_BREAST
ENSG00000011422	0.370961	HCC38_BREAST
ENSG00000145284	0.246732	HCC38_BREAST
ENSG00000125686	0.929373	HCC38_BREAST
ENSG00000130479	0.470019	HCC38_BREAST
ENSG00000006715	0.709664	HCC38_BREAST
ENSG00000172534	0.740771	HCC38_BREAST
ENSG00000130726	0.848801	HCC38_BREAST
ENSG00000162231	0.875474	HCC38_BREAST
ENSG00000129691	0.686593	HCC38_BREAST
ENSG00000103723	0.355439	HCC38_BREAST
ENSG00000172348	0.123139	HCC38_BREAST
ENSG00000138029	0.545046	HCC38_BREAST
ENSG00000143870	0.556138	HCC38_BREAST
ENSG00000172732	0.806087	HCC38_BREAST
ENSG00000186393	0.0225666	HCC38_BREAST
ENSG00000137713	0.810597	HCC38_BREAST
ENSG00000159459	0.470034	HCC38_BREAST
ENSG00000090372	0.888396	HCC38_BREAST
ENSG00000163781	0.624841	HCC38_BREAST
ENSG00000078401	0.359548	HCC38_BREAST
ENSG00000112655	0.357866	HCC38_BREAST
ENSG00000058729	0.325428	HCC38_BREAST
ENSG00000092820	0.728075	HCC38_BREAST
ENSG00000163961	0.706387	HCC38_BREAST
ENSG00000169217	0.794972	HCC38_BREAST
ENSG00000023734	0.713839	HCC38_BREAST
ENSG00000135269	0.434533	HCC38_BREAST
ENSG00000124575	0.276911	HCC38_BREAST
ENSG00000117984	0.6212	HCC38_BREAST
ENSG00000105221	0.204184	HCC38_BREAST
ENSG00000134970	0.497852	HCC38_BREAST
ENSG00000211448	0.459031	HCC38_BREAST
ENSG00000100142	0.896054	HCC38_BREAST
ENSG00000120885	0.647632	HCC38_BREAST
ENSG00000174891	0.48471	HCC38_BREAST
ENSG00000149554	0.633927	HCC38_BREAST
ENSG00000149554	0.633927	HCC38_BREAST
ENSG00000149554	0.633927	HCC38_BREAST
ENSG00000121671	0.307571	HCC38_BREAST
ENSG00000114030	0.650174	HCC38_BREAST
ENSG00000146678	0.0209167	HCC38_BREAST
ENSG00000130741	0.713797	HCC38_BREAST
ENSG00000163161	0.759757	HCC38_BREAST
ENSG00000023516	0.35393	HCC38_BREAST
ENSG00000103222	0.468517	HCC38_BREAST
ENSG00000183580	0.0792091	HCC38_BREAST
ENSG00000100348	0.49344	HCC38_BREAST
ENSG00000141736	0.701737	HCC38_BREAST
ENSG00000108179	0.700583	HCC38_BREAST
ENSG00000159259	0.661262	HCC38_BREAST
ENSG00000104529	0.647084	HCC38_BREAST
ENSG00000102048	0.0491374	HCC38_BREAST
ENSG00000137656	0.822399	HCC38_BREAST
ENSG00000070404	0.339552	HCC38_BREAST
ENSG00000087258	0.0788544	HCC38_BREAST
ENSG00000164091	0.777457	HCC38_BREAST
ENSG00000122257	0.761772	HCC38_BREAST
ENSG00000132388	0.524007	HCC38_BREAST
ENSG00000107736	0.0766711	HCC38_BREAST
ENSG00000137494	0.352293	HCC38_BREAST
ENSG00000204316	0.907485	HCC38_BREAST
ENSG00000008710	0.243197	HCC38_BREAST
ENSG00000075785	0.731802	HCC38_BREAST
ENSG00000205339	0.625104	HCC38_BREAST
ENSG00000113722	0.0482836	HCC38_BREAST
ENSG00000068878	0.856094	HCC38_BREAST
ENSG00000143226	0.0688548	HCC38_BREAST
ENSG00000123405	0.0381672	HCC38_BREAST
ENSG00000074211	0.349603	HCC38_BREAST
ENSG00000133103	0.788744	HCC38_BREAST
ENSG00000060237	0.27526	HCC38_BREAST
ENSG00000128271	0.0200656	HCC38_BREAST
ENSG00000115145	0.416729	HCC38_BREAST
ENSG00000169083	0.100295	HCC38_BREAST
ENSG00000007171	0.119064	HCC38_BREAST
ENSG00000168439	0.759177	HCC38_BREAST
ENSG00000070770	0.65143	HCC38_BREAST
ENSG00000166913	0.768138	HCC38_BREAST
ENSG00000198793	0.828904	HCC38_BREAST
ENSG00000259384	0.029054	HCC38_BREAST
ENSG00000189060	0.544227	HCC38_BREAST
ENSG00000111707	0.534735	HCC38_BREAST
ENSG00000105705	0.859519	HCC38_BREAST
ENSG00000073050	0.649119	HCC38_BREAST
ENSG00000133706	0.840255	HCC38_BREAST
ENSG00000156804	0.438138	HCC38_BREAST
ENSG00000111832	0.302661	HCC38_BREAST
ENSG00000196923	0.375451	HCC38_BREAST
ENSG00000042753	0.719529	HCC38_BREAST
ENSG00000121361	0.135888	HCC38_BREAST
ENSG00000043093	0.608843	HCC38_BREAST
ENSG00000160255	0.136211	HCC38_BREAST
ENSG00000147684	0.776557	HCC38_BREAST
ENSG00000183751	0.933888	HCC38_BREAST
ENSG00000135829	0.77349	HCC38_BREAST
ENSG00000166477	0.767352	HCC38_BREAST
ENSG00000149182	0.504587	HCC38_BREAST
ENSG00000169047	0.771852	HCC38_BREAST
ENSG00000174547	0.928979	HCC38_BREAST
ENSG00000139718	0.387994	HCC38_BREAST
ENSG00000138107	0.77891	HCC38_BREAST
ENSG00000159110	0.517594	HCC38_BREAST
ENSG00000165392	0.374861	HCC38_BREAST
ENSG00000174720	0.570953	HCC38_BREAST
ENSG00000076944	0.685918	HCC38_BREAST
ENSG00000164983	0.559745	HCC38_BREAST
ENSG00000179115	0.750727	HCC38_BREAST
ENSG00000130202	0.33609	HCC38_BREAST
ENSG00000111652	0.740025	HCC38_BREAST
ENSG00000105229	0.398504	HCC38_BREAST
ENSG00000062650	0.766278	HCC38_BREAST
ENSG00000126524	0.817369	HCC38_BREAST
ENSG00000198682	0.150921	HCC38_BREAST
ENSG00000116459	0.81598	HCC38_BREAST
ENSG00000149187	0.357866	HCC38_BREAST
ENSG00000104365	0.310968	HCC38_BREAST
ENSG00000198742	0.658787	HCC38_BREAST
ENSG00000075388	0.0417455	HCC38_BREAST
ENSG00000157911	0.700955	HCC38_BREAST
ENSG00000120129	0.735621	HCC38_BREAST
ENSG00000164113	0.0331764	HCC38_BREAST
ENSG00000167513	0.746955	HCC38_BREAST
ENSG00000050405	0.357866	HCC38_BREAST
ENSG00000060971	0.667396	HCC38_BREAST
ENSG00000172062	0.482883	HCC38_BREAST
ENSG00000065243	0.579493	HCC38_BREAST
ENSG00000065243	0.579493	HCC38_BREAST
ENSG00000086504	0.530612	HCC38_BREAST
ENSG00000168488	0.606688	HCC38_BREAST
ENSG00000104689	0.677939	HCC38_BREAST
ENSG00000169393	0.0214178	HCC38_BREAST
ENSG00000187446	0.235597	HCC38_BREAST
ENSG00000130203	0.25641	HCC38_BREAST
ENSG00000105329	0.500936	HCC38_BREAST
ENSG00000168884	0.58322	HCC38_BREAST
ENSG00000048052	0.0842779	HCC38_BREAST
ENSG00000101076	0.153525	HCC38_BREAST
ENSG00000167842	0.470079	HCC38_BREAST
ENSG00000130706	0.895785	HCC38_BREAST
ENSG00000169429	0.0944688	HCC38_BREAST
ENSG00000117569	0.211278	HCC38_BREAST
ENSG00000196470	0.332835	HCC38_BREAST
ENSG00000153140	0.467689	HCC38_BREAST
ENSG00000168040	0.666903	HCC38_BREAST
ENSG00000130396	0.475588	HCC38_BREAST
ENSG00000186153	0.194749	HCC38_BREAST
ENSG00000186716	0.691569	HCC38_BREAST
ENSG00000104447	0.375974	HCC38_BREAST
ENSG00000101146	0.833586	HCC38_BREAST
ENSG00000177054	0.276911	HCC38_BREAST
ENSG00000120727	0.652761	HCC38_BREAST
ENSG00000141026	0.703252	HCC38_BREAST
ENSG00000135824	0.0409752	HCC38_BREAST
ENSG00000168061	0.297332	HCC38_BREAST
ENSG00000198887	0.604838	HCC38_BREAST
ENSG00000169045	0.856613	HCC38_BREAST
ENSG00000133216	0.454641	HCC38_BREAST
ENSG00000179335	0.470383	HCC38_BREAST
ENSG00000186480	0.666988	HCC38_BREAST
ENSG00000132467	0.759653	HCC38_BREAST
ENSG00000111786	0.715332	HCC38_BREAST
ENSG00000168496	0.760683	HCC38_BREAST
ENSG00000134086	0.897977	HCC38_BREAST
ENSG00000243135	0.066357	HCC38_BREAST
ENSG00000138109	0.0410773	HCC38_BREAST
ENSG00000169567	0.466211	HCC38_BREAST
ENSG00000148229	0.730794	HCC38_BREAST
ENSG00000137818	0.969108	HCC38_BREAST
ENSG00000186184	0.873179	HCC38_BREAST
ENSG00000112062	0.467846	HCC38_BREAST
ENSG00000054118	0.599742	HCC38_BREAST
ENSG00000159023	0.434625	HCC38_BREAST
ENSG00000089685	0.773251	HCC38_BREAST
ENSG00000129351	0.736601	HCC38_BREAST
ENSG00000106384	0.0830756	HCC38_BREAST
ENSG00000151849	0.140438	HCC38_BREAST
ENSG00000132694	0.324579	HCC38_BREAST
ENSG00000145506	0.0476225	HCC38_BREAST
ENSG00000143761	0.790188	HCC38_BREAST
ENSG00000141968	0.119874	HCC38_BREAST
ENSG00000144566	0.773568	HCC38_BREAST
ENSG00000173011	0.733223	HCC38_BREAST
ENSG00000165197	0.021837	HCC38_BREAST
ENSG00000111641	0.979401	HCC38_BREAST
ENSG00000178562	0.0619458	HCC38_BREAST
ENSG00000143398	0.357866	HCC38_BREAST
ENSG00000165792	0.853167	HCC38_BREAST
ENSG00000240771	0.190322	HCC38_BREAST
ENSG00000089250	0.087455	HCC38_BREAST
ENSG00000011304	0.860613	HCC38_BREAST
ENSG00000164885	0.324401	HCC38_BREAST
ENSG00000168411	0.653096	HCC38_BREAST
ENSG00000117713	0.72596	HCC38_BREAST
ENSG00000137054	0.702986	HCC38_BREAST
ENSG00000008196	0.0421815	HCC38_BREAST
ENSG00000140990	0.56629	HCC38_BREAST
ENSG00000167207	0.0761012	HCC38_BREAST
ENSG00000128731	0.318657	HCC38_BREAST
ENSG00000163918	0.767125	HCC38_BREAST
ENSG00000147246	0.174213	HCC38_BREAST
ENSG00000100664	0.831805	HCC38_BREAST
ENSG00000243364	0.440387	HCC38_BREAST
ENSG00000188529	0.607118	HCC38_BREAST
ENSG00000197471	0.0418657	HCC38_BREAST
ENSG00000159692	0.573787	HCC38_BREAST
ENSG00000100206	0.171315	HCC38_BREAST
ENSG00000167985	0.431675	HCC38_BREAST
ENSG00000125755	0.785874	HCC38_BREAST
ENSG00000187556	0.0637775	HCC38_BREAST
ENSG00000114166	0.214445	HCC38_BREAST
ENSG00000117632	0.535531	HCC38_BREAST
ENSG00000146535	0.410461	HCC38_BREAST
ENSG00000134698	0.504587	HCC38_BREAST
ENSG00000198130	0.80802	HCC38_BREAST
ENSG00000143155	0.6542	HCC38_BREAST
ENSG00000122691	0.121996	HCC38_BREAST
ENSG00000166888	0.422267	HCC38_BREAST
ENSG00000014138	0.686095	HCC38_BREAST
ENSG00000100628	0.0843792	HCC38_BREAST
ENSG00000139083	0.447296	HCC38_BREAST
ENSG00000126016	0.249131	HCC38_BREAST
ENSG00000104957	0.535306	HCC38_BREAST
ENSG00000167110	0.735748	HCC38_BREAST
ENSG00000173914	0.298005	HCC38_BREAST
ENSG00000135336	0.742719	HCC38_BREAST
ENSG00000162736	0.735913	HCC38_BREAST
ENSG00000100722	0.569111	HCC38_BREAST
ENSG00000173757	0.534799	HCC38_BREAST
ENSG00000154839	0.183728	HCC38_BREAST
ENSG00000158169	0.633916	HCC38_BREAST
ENSG00000105355	0.642491	HCC38_BREAST
ENSG00000100029	0.970603	HCC38_BREAST
ENSG00000115325	0.112752	HCC38_BREAST
ENSG00000162819	0.516905	HCC38_BREAST
ENSG00000128052	0.111281	HCC38_BREAST
ENSG00000198899	0.598012	HCC38_BREAST
ENSG00000131435	0.24283	HCC38_BREAST
ENSG00000092621	0.7868	HCC38_BREAST
ENSG00000104695	0.910572	HCC38_BREAST
ENSG00000117505	0.513767	HCC38_BREAST
ENSG00000145879	0.0419348	HCC38_BREAST
ENSG00000179526	0.692322	HCC38_BREAST
ENSG00000151090	0.172916	HCC38_BREAST
ENSG00000106546	0.380204	HCC38_BREAST
ENSG00000100266	0.355079	HCC38_BREAST
ENSG00000121060	0.663945	HCC38_BREAST
ENSG00000198400	0.0887331	HCC38_BREAST
ENSG00000140395	0.579613	HCC38_BREAST
ENSG00000196419	0.841516	HCC38_BREAST
ENSG00000075856	0.858952	HCC38_BREAST
ENSG00000250565	0.205382	HCC38_BREAST
ENSG00000213066	0.069838	HCC38_BREAST
ENSG00000138443	0.580148	HCC38_BREAST
ENSG00000196367	0.76731	HCC38_BREAST
ENSG00000181852	0.390761	HCC38_BREAST
ENSG00000110713	0.713294	HCC38_BREAST
ENSG00000112118	0.90745	HCC38_BREAST
ENSG00000250151	0.0925379	HCC38_BREAST
ENSG00000105404	0.535531	HCC38_BREAST
ENSG00000163510	0.837899	HCC38_BREAST
ENSG00000184634	0.82269	HCC38_BREAST
ENSG00000221914	0.395676	HCC38_BREAST
ENSG00000140992	0.783247	HCC38_BREAST
ENSG00000131876	0.982597	HCC38_BREAST
ENSG00000072110	0.600705	HCC38_BREAST
ENSG00000187608	0.784225	HCC38_BREAST
ENSG00000008517	0.303528	HCC38_BREAST
ENSG00000111875	0.587494	HCC38_BREAST
ENSG00000152348	0.244966	HCC38_BREAST
ENSG00000011260	0.835004	HCC38_BREAST
ENSG00000152818	0.794055	HCC38_BREAST
ENSG00000115464	0.908465	HCC38_BREAST
ENSG00000116062	0.645335	HCC38_BREAST
ENSG00000170004	0.782885	HCC38_BREAST
ENSG00000174579	0.499834	HCC38_BREAST
ENSG00000116675	0.183922	HCC38_BREAST
ENSG00000163528	0.563655	HCC38_BREAST
ENSG00000101310	0.750727	HCC38_BREAST
ENSG00000105647	0.560588	HCC38_BREAST
ENSG00000176953	0.295369	HCC38_BREAST
ENSG00000146918	0.40382	HCC38_BREAST
ENSG00000124641	0.700755	HCC38_BREAST
ENSG00000154743	0.30422	HCC38_BREAST
ENSG00000138442	0.948827	HCC38_BREAST
ENSG00000095585	0.0665594	HCC38_BREAST
ENSG00000174775	0.798838	HCC38_BREAST
ENSG00000174243	0.826546	HCC38_BREAST
ENSG00000125965	0.0440797	HCC38_BREAST
ENSG00000067596	0.911968	HCC38_BREAST
ENSG00000177595	0.189727	HCC38_BREAST
ENSG00000117751	0.632209	HCC38_BREAST
ENSG00000078053	0.0632127	HCC38_BREAST
ENSG00000143546	0.0547419	HCC38_BREAST
ENSG00000151491	0.616411	HCC38_BREAST
ENSG00000256206	0.110801	HCC38_BREAST
ENSG00000176890	0.822628	HCC38_BREAST
ENSG00000159720	0.697263	HCC38_BREAST
ENSG00000118762	0.400533	HCC38_BREAST
ENSG00000163624	0.541215	HCC38_BREAST
ENSG00000113615	0.462452	HCC38_BREAST
ENSG00000158019	0.697609	HCC38_BREAST
ENSG00000136986	0.406254	HCC38_BREAST
ENSG00000157764	0.60094	HCC38_BREAST
ENSG00000065000	0.65263	HCC38_BREAST
ENSG00000161057	0.977711	HCC38_BREAST
ENSG00000106976	0.418419	HCC38_BREAST
ENSG00000159251	0.116925	HCC38_BREAST
ENSG00000115414	0.30747	HCC38_BREAST
ENSG00000152219	0.248855	HCC38_BREAST
ENSG00000197386	0.77664	HCC38_BREAST
ENSG00000100290	0.124201	HCC38_BREAST
ENSG00000145740	0.279856	HCC38_BREAST
ENSG00000154556	0.179088	HCC38_BREAST
ENSG00000138675	0.0436892	HCC38_BREAST
ENSG00000075089	0.868372	HCC38_BREAST
ENSG00000099995	0.978878	HCC38_BREAST
ENSG00000145741	0.572013	HCC38_BREAST
ENSG00000183691	0.183368	HCC38_BREAST
ENSG00000073350	0.469456	HCC38_BREAST
ENSG00000141503	0.203846	HCC38_BREAST
ENSG00000129993	0.0670697	HCC38_BREAST
ENSG00000175073	0.50147	HCC38_BREAST
ENSG00000078618	0.55738	HCC38_BREAST
ENSG00000105610	0.0706812	HCC38_BREAST
ENSG00000073584	0.772694	HCC38_BREAST
ENSG00000156970	0.902009	HCC38_BREAST
ENSG00000137547	0.857004	HCC38_BREAST
ENSG00000075945	0.0420634	HCC38_BREAST
ENSG00000101844	0.341244	HCC38_BREAST
ENSG00000136044	0.333476	HCC38_BREAST
ENSG00000106591	0.894194	HCC38_BREAST
ENSG00000136352	0.0822854	HCC38_BREAST
ENSG00000163655	0.619645	HCC38_BREAST
ENSG00000112406	0.359548	HCC38_BREAST
ENSG00000121058	0.50708	HCC38_BREAST
ENSG00000213619	0.734374	HCC38_BREAST
ENSG00000172172	0.913271	HCC38_BREAST
ENSG00000134588	0.0248055	HCC38_BREAST
ENSG00000124214	0.759059	HCC38_BREAST
ENSG00000178607	0.178259	HCC38_BREAST
ENSG00000156026	0.359548	HCC38_BREAST
ENSG00000128573	0.039713	HCC38_BREAST
ENSG00000074219	0.272624	HCC38_BREAST
ENSG00000184557	0.45213	HCC38_BREAST
ENSG00000135486	0.858489	HCC38_BREAST
ENSG00000163938	0.970337	HCC38_BREAST
ENSG00000064300	0.404873	HCC38_BREAST
ENSG00000125257	0.179951	HCC38_BREAST
ENSG00000043591	0.0386417	HCC38_BREAST
ENSG00000112242	0.578131	HCC38_BREAST
ENSG00000150459	0.887396	HCC38_BREAST
ENSG00000197265	0.552792	HCC38_BREAST
ENSG00000105401	0.757666	HCC38_BREAST
ENSG00000080802	0.855257	HCC38_BREAST
ENSG00000119778	0.475517	HCC38_BREAST
ENSG00000114857	0.319683	HCC38_BREAST
ENSG00000147133	0.501739	HCC38_BREAST
ENSG00000147133	0.501739	HCC38_BREAST
ENSG00000165417	0.627722	HCC38_BREAST
ENSG00000137574	0.554822	HCC38_BREAST
ENSG00000162482	0.0326249	HCC38_BREAST
ENSG00000122359	0.70425	HCC38_BREAST
ENSG00000129559	0.72388	HCC38_BREAST
ENSG00000130595	0.207969	HCC38_BREAST
ENSG00000128739	0.336487	HCC38_BREAST
ENSG00000155974	0.115776	HCC38_BREAST
ENSG00000124802	0.818375	HCC38_BREAST
ENSG00000182400	0.785438	HCC38_BREAST
ENSG00000272617	0.0806405	HCC38_BREAST
ENSG00000162063	0.361685	HCC38_BREAST
ENSG00000095574	0.299713	HCC38_BREAST
ENSG00000011332	0.0378844	HCC38_BREAST
ENSG00000134690	0.60881	HCC38_BREAST
ENSG00000182866	0.0599447	HCC38_BREAST
ENSG00000167815	0.77567	HCC38_BREAST
ENSG00000027697	0.517028	HCC38_BREAST
ENSG00000102981	0.5286	HCC38_BREAST
ENSG00000109756	0.546272	HCC38_BREAST
ENSG00000120659	0.0211204	HCC38_BREAST
ENSG00000115750	0.260916	HCC38_BREAST
ENSG00000187266	0.25695	HCC38_BREAST
ENSG00000105258	0.897324	HCC38_BREAST
ENSG00000138231	0.2759	HCC38_BREAST
ENSG00000104237	0.0437523	HCC38_BREAST
ENSG00000122679	0.110142	HCC38_BREAST
ENSG00000239264	0.682699	HCC38_BREAST
ENSG00000271303	0.86884	HCC38_BREAST
ENSG00000198833	0.395206	HCC38_BREAST
ENSG00000166441	0.98188	HCC38_BREAST
ENSG00000174460	0.0341114	HCC38_BREAST
ENSG00000130489	0.648583	HCC38_BREAST
ENSG00000198176	0.750155	HCC38_BREAST
ENSG00000102977	0.585586	HCC38_BREAST
ENSG00000121653	0.512289	HCC38_BREAST
ENSG00000156587	0.237708	HCC38_BREAST
ENSG00000101773	0.572775	HCC38_BREAST
ENSG00000129675	0.253089	HCC38_BREAST
ENSG00000112246	0.124765	HCC38_BREAST
ENSG00000123349	0.773212	HCC38_BREAST
ENSG00000073282	0.131192	HCC38_BREAST
ENSG00000114349	0.0914239	HCC38_BREAST
ENSG00000158402	0.673234	HCC38_BREAST
ENSG00000047932	0.390247	HCC38_BREAST
ENSG00000108946	0.762029	HCC38_BREAST
ENSG00000169398	0.375913	HCC38_BREAST
ENSG00000119812	0.482033	HCC38_BREAST
ENSG00000113889	0.0201404	HCC38_BREAST
ENSG00000173145	0.929898	HCC38_BREAST
ENSG00000155100	0.48519	HCC38_BREAST
ENSG00000033327	0.25081	HCC38_BREAST
ENSG00000068796	0.294443	HCC38_BREAST
ENSG00000028839	0.488142	HCC38_BREAST
ENSG00000124783	0.550855	HCC38_BREAST
ENSG00000135069	0.559308	HCC38_BREAST
ENSG00000124228	0.966597	HCC38_BREAST
ENSG00000116044	0.71619	HCC38_BREAST
ENSG00000160791	0.0526863	HCC38_BREAST
ENSG00000186871	0.375106	HCC38_BREAST
ENSG00000132879	0.361223	HCC38_BREAST
ENSG00000169679	0.831098	HCC38_BREAST
ENSG00000104375	0.871612	HCC38_BREAST
ENSG00000072849	0.340944	HCC38_BREAST
ENSG00000177051	0.487262	HCC38_BREAST
ENSG00000104142	0.744438	HCC38_BREAST
ENSG00000204673	0.598521	HCC38_BREAST
ENSG00000183765	0.406106	HCC38_BREAST
ENSG00000183765	0.406106	HCC38_BREAST
ENSG00000125817	0.377189	HCC38_BREAST
ENSG00000140464	0.119608	HCC38_BREAST
ENSG00000102243	0.0433919	HCC38_BREAST
ENSG00000188486	0.875366	HCC38_BREAST
ENSG00000188486	0.875366	HCC38_BREAST
ENSG00000137575	0.545876	HCC38_BREAST
ENSG00000100368	0.0495522	HCC38_BREAST
ENSG00000158636	0.19986	HCC38_BREAST
ENSG00000139719	0.520541	HCC38_BREAST
ENSG00000100410	0.852805	HCC38_BREAST
ENSG00000136631	0.438789	HCC38_BREAST
ENSG00000133392	0.111921	HCC38_BREAST
ENSG00000135346	0.0352887	HCC38_BREAST
ENSG00000132703	0.0225413	HCC38_BREAST
ENSG00000111300	0.501396	HCC38_BREAST
ENSG00000104081	0.212751	HCC38_BREAST
ENSG00000037241	0.440911	HCC38_BREAST
ENSG00000114026	0.257962	HCC38_BREAST
ENSG00000168000	0.207711	HCC38_BREAST
ENSG00000141384	0.62903	HCC38_BREAST
ENSG00000123975	0.810534	HCC38_BREAST
ENSG00000035403	0.66216	HCC38_BREAST
ENSG00000164944	0.661042	HCC38_BREAST
ENSG00000125347	0.363344	HCC38_BREAST
ENSG00000144747	0.127535	HCC38_BREAST
ENSG00000127666	0.498614	HCC38_BREAST
ENSG00000168118	0.521951	HCC38_BREAST
ENSG00000160867	0.521715	HCC38_BREAST
ENSG00000110675	0.0326249	HCC38_BREAST
ENSG00000005302	0.486326	HCC38_BREAST
ENSG00000160551	0.436356	HCC38_BREAST
ENSG00000106100	0.153922	HCC38_BREAST
ENSG00000113812	0.834531	HCC38_BREAST
ENSG00000117525	0.159934	HCC38_BREAST
ENSG00000128908	0.781461	HCC38_BREAST
ENSG00000050748	0.642245	HCC38_BREAST
ENSG00000142875	0.425569	HCC38_BREAST
ENSG00000158186	0.410733	HCC38_BREAST
ENSG00000142319	0.101817	HCC38_BREAST
ENSG00000184787	0.660711	HCC38_BREAST
ENSG00000111716	0.490782	HCC38_BREAST
ENSG00000179344	0.381358	HCC38_BREAST
ENSG00000178502	0.198581	HCC38_BREAST
ENSG00000184481	0.151549	HCC38_BREAST
ENSG00000134443	0.0878247	HCC38_BREAST
ENSG00000184967	0.962728	HCC38_BREAST
ENSG00000168724	0.039714	HCC38_BREAST
ENSG00000113448	0.170474	HCC38_BREAST
ENSG00000034152	0.402831	HCC38_BREAST
ENSG00000101350	0.040459	HCC38_BREAST
ENSG00000112425	0.182656	HCC38_BREAST
ENSG00000125944	0.693318	HCC38_BREAST
ENSG00000185129	0.485696	HCC38_BREAST
ENSG00000182568	0.221719	HCC38_BREAST
ENSG00000172845	0.602102	HCC38_BREAST
ENSG00000173674	0.734651	HCC38_BREAST
ENSG00000116350	0.719458	HCC38_BREAST
ENSG00000160691	0.745721	HCC38_BREAST
ENSG00000064547	0.298129	HCC38_BREAST
ENSG00000184675	0.125427	HCC38_BREAST
ENSG00000113810	0.766703	HCC38_BREAST
ENSG00000115993	0.229057	HCC38_BREAST
ENSG00000169218	0.039485	HCC38_BREAST
ENSG00000239779	0.221632	HCC38_BREAST
ENSG00000154124	0.505123	HCC38_BREAST
ENSG00000163811	0.835407	HCC38_BREAST
ENSG00000007968	0.400307	HCC38_BREAST
ENSG00000147874	0.532778	HCC38_BREAST
ENSG00000134460	0.0194638	HCC38_BREAST
ENSG00000064419	0.783744	HCC38_BREAST
ENSG00000124635	0.625879	HCC38_BREAST
ENSG00000131828	0.606721	HCC38_BREAST
ENSG00000153132	0.0416655	HCC38_BREAST
ENSG00000123095	0.412777	HCC38_BREAST
ENSG00000175206	0.0446208	HCC38_BREAST
ENSG00000171435	0.0552957	HCC38_BREAST
ENSG00000213281	0.611323	HCC38_BREAST
ENSG00000184260	0.235378	HCC38_BREAST
[truncated: 254,096+ more rows]
